# Supplementary material for: Emergence of a high-risk multidrug-resistant Acinetobacter baumannii clone ST697 in nosocomial settings
Source: Microbiol Spectr. 2026 Apr 16;14(6):e02293-25. doi: 10.1128/spectrum.02293-25 (PMC13227986; doi:10.1128/spectrum.02293-25)
Supplement: Supplemental tables — Tables S1 to S24. [file spectrum.02293-25-s0002.xlsx]

## Sheet: Table S1
Table S1 Detailed description of the enrolled samples and isolates.
Patient ID	Genda	Age (year)	In hospital length (Day)	Infection Source	Departments (Hospital zone)	Prognsis (0:death; 1:improving)	Responsible pathogen (0: No; 1: Yes)	Sample ID	Isolates ID	Sample types	Primary species identification result	Isolate time
0000698693	Female	59	43	Hospital acquired	Intensive Care Medicine (Yanjiang)	1	1	0321010053	Aba211610	Bronchoscopy sputum	Acinetobacter baumannii complex	2021-01-02
0000180350	Female	73	29	Hospital acquired	Neurology (Yanjiang)	1	0	0321010061	Aba211612	Deep sputum	Acinetobacter baumannii	2021-01-02
0000693637	Female	85	129	Hospital acquired	Intensive Care Medicine (Yanjiang)	1	1	0321010226	Aba211633	Deep sputum	Acinetobacter baumannii	2021-01-05
0000693649	Female	77	7	Hospital acquired	Respiratory medicine 4 (Yanjiang)	1	0	0321010257	Aba211637	Sputum	Acinetobacter baumannii	2021-01-05
0008048349	Male	67	42	Hospital acquired	Intensive Care Medicine (Yanjiang)	1	0	0321010227	Aba211653	Deep sputum	Acinetobacter baumannii	2021-01-05
0000698345	Male	80	68	Hospital acquired	Intensive Care Medicine (Yanjiang)	1	1	0321010761	Aba211714	Bronchoscopy sputum	Acinetobacter baumannii	2021-01-09
0000700113	Male	73	14	Hospital acquired	Internal Medicine General department (Yanjiang)	1	1	0321011085	Aba211744	Sputum	Acinetobacter baumannii	2021-01-12
0000698685	Female	66	79	Hospital acquired	Neurology (Yanjiang)	1	0	0321011265	Aba211748	Deep sputum	Acinetobacter baumannii	2021-01-14
0000700384	Female	25	7	Hospital acquired	Respiratory medicine 3 (Yanjiang)	1	0	0321011404	Aba211757	Sputum	Acinetobacter baumannii	2021-01-15
0000699607	Male	49	32	Hospital acquired	Urology Department 3 (Haiyin)	1	1	0221010477	Aba211810	Midstream urine	Acinetobacter baumannii	2021-01-19
0000701220	Male	59	155	Hospital acquired	Intensive Care Medicine (Yanjiang)	1	0	0321012417	Aba211854	Deep sputum	Acinetobacter baumannii	2021-01-25
0000692213	Male	31	19	Hospital acquired	Oncology Department 2 (Haiyin)	1	1	0321012915	Aba211903	Sputum	Acinetobacter baumannii	2021-01-28
0000385013	Male	84	140	Hospital acquired	Respiratory medicine 2 (Yanjiang)	1	1	0321012648	Aba211905	Sputum	Acinetobacter baumannii	2021-01-26
0000325242	Female	90	44	Hospital acquired	Geriatric Medicine Department (Yanjiang)	0	0	0321020129	Aba211949	Bronchoscopy sputum	Acinetobacter baumannii	2021-02-01
0000701061	Female	55	25	Hospital acquired	Cardiac Surgery (Yanjiang)	1	0	0321020646	Aba212000	Deep sputum	Acinetobacter baumannii	2021-02-06
0000702444	Male	72	35	Hospital acquired	Respiratory medicine 1 (Yanjiang)	1	1	0321020665	Aba212016	Deep sputum	Acinetobacter baumannii complex	2021-02-06
0000372818	Male	70	52	Hospital acquired	Intensive Care Medicine (Yanjiang)	1	0	0321021252	Aba212077	Sputum	Acinetobacter baumannii	2021-02-16
0000539780	Male	79	16	Hospital acquired	Respiratory medicine 6 (Yanjiang)	1	1	0321061005	Aba213112	Deep sputum	Acinetobacter baumannii	2021-06-15
0000697840	Male	61	14	Hospital acquired	Nephrology (Yanjiang)	1	1	0221060276	Aba213128	Midstream urine	Acinetobacter baumannii	2021-06-17
0000713896	Male	62	37	Community acquired	Respiratory medicine 1 (Yanjiang)	1	1	0321061476	Aba213147	Deep sputum	Acinetobacter baumannii	2021-06-21
0000692207	Male	63	60	Hospital acquired	Intensive Care Medicine (Yanjiang)	1	0	0321062053	Aba213179	Bronchoscopy sputum	Acinetobacter baumannii	2021-06-28
0000714702	Male	73	9	Hospital acquired	Respiratory medicine 3 (Yanjiang)	1	0	0321062122	Aba213218	Sputum	Acinetobacter baumannii	2021-06-29
0000714682	Female	50	20	Hospital acquired	Respiratory medicine 2 (Yanjiang)	1	1	0321062175	Aba213222	Sputum	Acinetobacter baumannii	2021-06-30
0000686210	Male	39	40	Hospital acquired	Intensive Care Medicine (Yanjiang)	0	1	0321075027	Aba213319	Bronchoscopy sputum	Acinetobacter baumannii	2021-07-12
0000715402	Female	54	22	Hospital acquired	Intensive Care Medicine (Yanjiang)	1	1	0321074967	Aba213320	Bronchoscopy sputum	Acinetobacter baumannii	2021-07-12
0000716419	Male	63	13	Hospital acquired	Intensive Care Medicine (Yanjiang)	1	0	0321075702	Aba213379	Bronchoscopy sputum	Acinetobacter baumannii complex	2021-07-19
0000716261	Male	82	12	Hospital acquired	Respiratory medicine 2 (Yanjiang)	1	0	0321075833	Aba213419	Bronchoscopy sputum	Acinetobacter baumannii	2021-07-20
0000712508	Female	86	38	Hospital acquired	Internal Medicine General department (Yanjiang)	0	1	0321075722	Aba213420	Deep sputum	Acinetobacter baumannii	2021-07-20
0000716561	Female	78	24	Hospital acquired	Respiratory medicine 2 (Yanjiang)	1	1	0321075759	Aba213422	Deep sputum	Acinetobacter baumannii complex	2021-07-20
0000711544	Female	54	67	Hospital acquired	Thoracic surgery 1 (Yanjiang)	1	0	0321076192	Aba213442	Broncholveolr lvge fluid	Acinetobacter baumannii	2021-07-23
0000714465	Male	64	11	Hospital acquired	Intensive Care Medicine (Yanjiang)	1	1	0321076358	Aba213485	Bronchoscopy sputum	Acinetobacter baumannii	2021-07-26
0000347955	Male	82	15	Hospital acquired	Internal Medicine General department (Yanjiang)	1	1	0321080798	Aba213608	Sputum	Acinetobacter baumannii	2021-08-09
0000718004	Male	59	26	Hospital acquired	Intensive Care Medicine (Yanjiang)	0	1	0321081916	Aba213687	Bronchoscopy sputum	Acinetobacter baumannii	2021-08-19
0000690273	Male	61	56	Hospital acquired	Intensive Care Medicine (Yanjiang)	1	1	0321090574	Aba213867	Bronchoscopy sputum	Acinetobacter baumannii	2021-09-06
0000712321	Male	64	42	Hospital acquired	Intensive Care Medicine (Yanjiang)	1	1	9721090103	Aba213965	Tissue	Acinetobacter baumannii	2021-09-10
0000722047	Male	82	8	Hospital acquired	Geriatric Medicine Department (Yanjiang)	0	1	0321091434	Aba213991	Deep sputum	Acinetobacter baumannii	2021-09-14
0000721798	Male	78	23	Hospital acquired	Respiratory medicine 1 (Yanjiang)	1	1	0321091869	Aba214032	Deep sputum	Acinetobacter baumannii	2021-09-18
0000717817	Male	56	11	Hospital acquired	Respiratory medicine 1 (Yanjiang)	1	0	0321092047	Aba214041	Sputum	Acinetobacter baumannii	2021-09-20
0000294543	Female	65	23	Hospital acquired	Intensive Care Medicine (Yanjiang)	1	0	0321092056	Aba214044	Sputum	Acinetobacter baumannii	2021-09-20
0000608729	Female	69	25	Hospital acquired	Respiratory medicine 2 (Yanjiang)	1	0	0321092191	Aba214098	Bronchoscopy sputum	Acinetobacter baumannii	2021-09-23
0008057305	Male	43	9	Hospital acquired	Emergency Observation (Yanjiang)	0	1	0321092517	Aba214121	Sputum	Acinetobacter baumannii	2021-09-25
0000641577	Male	63	12	Community acquired	Respiratory medicine 2 (Yanjiang)	1	1	0321092497	Aba214130	Sputum	Acinetobacter baumannii	2021-09-25
0000721332	Male	78	18	Hospital acquired	Respiratory medicine 2 (Yanjiang)	0	1	0321092472	Aba214134	Deep sputum	Acinetobacter baumannii	2021-09-25
0000733880	Male	72	75	Hospital acquired	Intensive Care Medicine (Yanjiang)	0	1	0321092649	Aba214141	Bronchoscopy sputum	Acinetobacter baumannii	2021-09-27
0000733929	Male	74	39	Hospital acquired	Intensive Care Medicine (Yanjiang)	1	0	0321100040	Aba214196	Bronchoscopy sputum	Acinetobacter baumannii	2021-10-03
0000734263	Male	66	17	Hospital acquired	Respiratory medicine 1 (Yanjiang)	1	0	0321100329	Aba214230	Sputum	Acinetobacter baumannii	2021-10-08
0000722024	Male	53	64	Hospital acquired	Neurology (Yanjiang)	1	0	0321101531	Aba214370	Deep sputum	Acinetobacter baumannii	2021-10-20
0000734809	Female	51	14	Hospital acquired	Respiratory medicine 2 (Yanjiang)	1	0	0321101357	Aba214390	Broncholveolr lvge fluid	Acinetobacter baumannii	2021-10-18
0000736654	Male	74	22	Hospital acquired	Intensive Care Medicine (Yanjiang)	0	1	0321102249	Aba214442	Sputum	Acinetobacter baumannii	2021-10-27
0000692670	Male	66	20	Hospital acquired	Respiratory medicine 1 (Yanjiang)	1	0	0321102274	Aba214463	Sputum	Acinetobacter baumannii	2021-10-27
0000720911	Male	53	56	Hospital acquired	Thoracic surgery 1 (Yanjiang)	1	0	0321102571	Aba214481	Bronchoscopy sputum	Acinetobacter baumannii	2021-10-29
0000734987	Male	47	33	Hospital acquired	Respiratory medicine 2 (Yanjiang)	1	0	0321110343	Aba214507	Sputum	Acinetobacter baumannii	2021-11-03
0000737427	Female	81	43	Hospital acquired	Intensive Care Medicine (Yanjiang)	1	1	0321110336	Aba214509	Deep sputum	Acinetobacter baumannii	2021-11-03
0000722594	Female	67	16	Hospital acquired	Respiratory medicine 5 (Yanjiang)	1	1	0321110974	Aba214590	Bronchoscopy sputum	Acinetobacter baumannii	2021-11-10
0000738896	Female	63	16	Hospital acquired	Respiratory medicine 1 (Yanjiang)	1	1	0321111638	Aba214696	Sputum	Acinetobacter baumannii	2021-11-17
0000735069	Male	76	65	Hospital acquired	Intensive Care Medicine (Yanjiang)	0	1	0321112079	Aba214712	Bronchoscopy sputum	Acinetobacter baumannii	2021-11-20
0000739266	Male	58	22	Hospital acquired	Internal Medicine General department (Yanjiang)	1	1	0321112066	Aba214713	Sputum	Acinetobacter baumannii	2021-11-20
0000333826	Male	79	42	Hospital acquired	Internal Medicine General department (Yanjiang)	0	1	0321112227	Aba214725	Bronchoscopy sputum	Acinetobacter baumannii	2021-11-22
0000344107	Male	73	13	Hospital acquired	Intensive Care Medicine (Yanjiang)	0	1	0321112136	Aba214728	Bronchoscopy sputum	Acinetobacter baumannii	2021-11-22
0000738271	Male	67	68	Hospital acquired	Intensive Care Medicine (Yanjiang)	0	1	0321112104	Aba214733	Bronchoscopy sputum	Acinetobacter baumannii	2021-11-22
0000736141	Female	15	79	Community acquired	Pediatrics (Yanjiang)	1	1	0321112361	Aba214740	Sputum	Acinetobacter baumannii	2021-11-24
0000738534	Male	67	63	Hospital acquired	Intensive Care Medicine (Yanjiang)	1	0	0321120003	Aba214813	Bronchoscopy sputum	Acinetobacter baumannii	2021-12-01
0000687290	Male	66	10	Hospital acquired	Respiratory medicine 5 (Yanjiang)	1	0	0321120811	Aba224857	Sputum	Acinetobacter baumannii	2021-12-08
0000315492	Male	66	54	Hospital acquired	Respiratory medicine 2 (Yanjiang)	1	0	0321122546	Aba214960	Sputum	Acinetobacter baumannii	2021-12-23
0000741727	Female	65	161	Hospital acquired	Intensive Care Medicine (Yanjiang)	0	1	0321122566	Aba214961	Bronchoscopy sputum	Acinetobacter baumannii	2021-12-23
0000740908	Male	63	64	Hospital acquired	Intensive Care Medicine (Yanjiang)	0	0	0321122544	Aba214963	Bronchoscopy sputum	Acinetobacter baumannii	2021-12-23
0000741401	Male	53	52	Hospital acquired	Intensive Care Medicine (Yanjiang)	1	0	0321123105	Aba215021	Sputum	Acinetobacter baumannii	2021-12-28
0000743293	Male	73	23	Hospital acquired	Intensive Care Medicine (Yanjiang)	1	0	0322010039	Aba220015	Deep sputum	Acinetobacter baumannii	2022-01-02
0000738904	Male	57	73	Hospital acquired	Intensive Care Medicine (Yanjiang)	0	1	0322010145	Aba220040	Bronchoscopy sputum	Acinetobacter baumannii	2022-01-04
0000742582	Male	56	40	Hospital acquired	Intensive Care Medicine (Yanjiang)	1	1	0322019324	Aba220116	Bronchoscopy sputum	Acinetobacter baumannii	2022-01-10
0000742912	Male	63	29	Hospital acquired	Intensive Care Medicine (Yanjiang)	0	0	0322010732	Aba220190	Bronchoscopy sputum	Acinetobacter baumannii	2022-01-17
0000744136	Male	90	10	Hospital acquired	Respiratory medicine 2 (Yanjiang)	1	0	0322019917	Aba220191	Sputum	Acinetobacter baumannii	2022-01-14
0000338454	Female	59	63	Hospital acquired	Intensive Care Medicine (Yanjiang)	0	0	0322019624	Aba220192	Deep sputum	Acinetobacter baumannii	2022-01-12
0000744590	Female	51	27	Hospital acquired	Intensive Care Medicine (Yanjiang)	0	0	0322011010	Aba220222	Bronchoscopy sputum	Acinetobacter baumannii	2022-01-19
0000608799	Male	75	21	Hospital acquired	Thoracic surgery 1 (Yanjiang)	1	1	0322011687	Aba220279	Sputum	Acinetobacter pittii	2022-01-25
0000744431	Male	32	51	Hospital acquired	Thoracic surgery 1 (Yanjiang)	1	1	0322011692	Aba220284	Sputum	Acinetobacter baumannii	2022-01-26
0000745840	Male	67	63	Hospital acquired	Intensive Care Medicine (Yanjiang)	0	1	0322020875	Aba220425	Bronchoscopy sputum	Acinetobacter baumannii	2022-02-14
0000748468	Female	50	4	Hospital acquired	Intensive Care Medicine (Yanjiang)	0	0	0322030346	Aba220554	Deep sputum	Acinetobacter baumannii	2022-03-03
0000747187	Male	70	15	Hospital acquired	Respiratory medicine 2 (Yanjiang)	1	0	0322030238	Aba220586	Deep sputum	Acinetobacter baumannii	2022-03-02
0000749442	Male	45	13	Hospital acquired	Intensive Care Medicine (Yanjiang)	0	0	0322032778	Aba220730	Bronchoscopy sputum	Acinetobacter baumannii	2022-03-23
0000710068	Female	57	26	Hospital acquired	Intensive Care Medicine (Datansha)	1	0	0322040469	Aba220846	Bronchoscopy sputum	Acinetobacter baumannii	2022-04-06
0000748709	Male	47	63	Hospital acquired	Intensive Care Medicine (Datansha)	0	1	0322040600	Aba220870	Bronchoscopy sputum	Acinetobacter baumannii	2022-04-07
0000747295	Female	54	25	Hospital acquired	Intensive Care Medicine (Datansha)	0	0	0322041295	Aba220930	Bronchoscopy sputum	Acinetobacter baumannii complex	2022-04-12
0000752619	Male	68	342	Hospital acquired	Intensive Care Medicine (Datansha)	0	0	0322041806	Aba220968	Bronchoscopy sputum	Acinetobacter baumannii complex	2022-04-16
0000751688	Male	81	66	Hospital acquired	Intensive Care Medicine (Datansha)	1	1	0322041951	Aba220982	Bronchoscopy sputum	Acinetobacter baumannii	2022-04-18
0000409645	Male	68	11	Hospital acquired	Respiratory medicine 2 (Datansha)	1	0	0322042389	Aba221002	Bronchoscopy sputum	Acinetobacter baumannii	2022-04-20
0000754028	Male	55	16	Hospital acquired	Intensive Care Medicine (Datansha)	0	1	0322050034	Aba221101	Bronchoscopy sputum	Acinetobacter baumannii	2022-05-03
0000745391	Male	65	45	Hospital acquired	Intensive Care Medicine (Yanjiang)	1	0	0322050103	Aba221103	Deep sputum	Acinetobacter baumannii complex	2022-05-03
0000653909	Male	75	13	Hospital acquired	Internal Medicine General department (Yanjiang)	0	1	0322051369	Aba221197	Bronchoscopy sputum	Acinetobacter baumannii	2022-05-13
0000754919	Male	49	7	Hospital acquired	Respiratory medicine 2 (Datansha)	0	0	0322050942	Aba221220	Bronchoscopy sputum	Acinetobacter baumannii	2022-05-10
0000745478	Male	60	36	Hospital acquired	Intensive Care Medicine (Yanjiang)	1	0	0322051680	Aba221236	Bronchoscopy sputum	Acinetobacter baumannii	2022-05-16
0000755790	Male	57	44	Hospital acquired	Intensive Care Medicine (Datansha)	1	1	0322051958	Aba221262	Bronchoscopy sputum	Acinetobacter baumannii	2022-05-17
0000755839	Male	73	12	Hospital acquired	Respiratory medicine 1 (Datansha)	1	0	0322051890	Aba221264	Broncholveolr lvge fluid	Acinetobacter baumannii	2022-05-17
0000756232	Male	55	22	Hospital acquired	Intensive Care Medicine (Datansha)	0	1	0322052056	Aba221281	Bronchoscopy sputum	Acinetobacter baumannii	2022-05-18
0000564488	Male	69	42	Hospital acquired	Intensive Care Medicine (Datansha)	1	0	0322052216	Aba221289	Bronchoscopy sputum	Acinetobacter baumannii	2022-05-19
0000658062	Male	74	122	Hospital acquired	Intensive Care Medicine (Yanjiang)	0	1	0322053029	Aba221331	Bronchoscopy sputum	Acinetobacter baumannii	2022-05-24
0000756675	Male	59	12	Hospital acquired	Respiratory medicine 2 (Datansha)	1	0	0322053293	Aba221373	Bronchoscopy sputum	Acinetobacter baumannii	2022-05-26
0000592384	Male	64	56	Hospital acquired	Intensive Care Medicine (Datansha)	0	1	0322053754	Aba221386	Bronchoscopy sputum	Acinetobacter baumannii	2022-05-28
0000758098	Male	69	9	Hospital acquired	Respiratory medicine 2 (Datansha)	1	0	0322060072	Aba221441	Sputum	Acinetobacter baumannii	2022-06-01
0000757724	Male	77	13	Hospital acquired	Respiratory medicine 10 (Yanjiang)	1	0	0322060611	Aba221468	Broncholveolr lvge fluid	Acinetobacter baumannii	2022-06-06
0000750456	Female	76	23	Hospital acquired	Internal Medicine General department (Yanjiang)	0	1	0322060829	Aba221480	Deep sputum	Acinetobacter baumannii	2022-06-07
0008066945	Female	73	12	Hospital acquired	Emergency Observation (Yanjiang)	1	0	0322061037	Aba221481	Sputum	Acinetobacter baumannii	2022-06-08
0008066747	Male	63	10	Hospital acquired	Emergency Observation (Yanjiang)	1	0	0322061201	Aba221511	Sputum	Acinetobacter baumannii	2022-06-09
0000759102	Male	53	6	Hospital acquired	Respiratory medicine 3 (Datansha)	1	1	0322061299	Aba221512	Sputum	Acinetobacter baumannii	2022-06-10
0000759809	Male	76	15	Hospital acquired	Intensive Care Medicine (Yanjiang)	0	1	0322061893	Aba221539	Bronchoscopy sputum	Acinetobacter baumannii	2022-06-14
0000759859	Male	65	19	Hospital acquired	Intensive Care Medicine (Yanjiang)	1	1	0322062452	Aba221568	Bronchoscopy sputum	Acinetobacter baumannii	2022-06-17
0008067339	Male	64	4	Hospital acquired	Respiratory medicine 3 (Datansha)	1	0	0322062480	Aba221569	Sputum	Acinetobacter baumannii	2022-06-17
0000758749	Male	51	14	Hospital acquired	Respiratory medicine 7 (Datansha)	1	1	0322062495	Aba221570	Sputum	Acinetobacter baumannii	2022-06-17
0000760251	Male	67	11	Hospital acquired	Respiratory medicine 7 (Datansha)	1	1	0322063776	Aba221636	Broncholveolr lvge fluid	Acinetobacter baumannii	2022-06-24
0000761414	Male	75	17	Hospital acquired	Intensive Care Medicine (Datansha)	1	1	0322063965	Aba221637	Bronchoscopy sputum	Acinetobacter baumannii	2022-06-27
0000554422	Male	65	10	Hospital acquired	Respiratory medicine 1 (Datansha)	1	1	0322064235	Aba221655	Sputum	Acinetobacter baumannii	2022-06-28
0000761351	Female	32	17	Hospital acquired	Intensive Care Medicine (Datansha)	1	0	0322064682	Aba221673	Bronchoscopy sputum	Acinetobacter baumannii	2022-06-30
0000757236	Male	69	113	Hospital acquired	Intensive Care Medicine (Yanjiang)	1	0	0322064815	Aba221675	Bronchoscopy sputum	Acinetobacter baumannii	2022-06-30
0000761913	Male	65	65	Hospital acquired	Intensive Care Medicine (Datansha)	1	0	0322064767	Aba221677	Bronchoscopy sputum	Acinetobacter baumannii	2022-06-30
0000759513	Male	66	30	Hospital acquired	Cardiac Surgery (Yanjiang)	1	0	0322070205	Aba221717	Sputum	Acinetobacter baumannii	2022-07-01
0000535657	Male	68	57	Hospital acquired	Intensive Care Medicine (Yanjiang)	1	1	0322070418	Aba221719	Bronchoscopy sputum	Acinetobacter baumannii complex	2022-07-04
0000757579	Female	76	39	Hospital acquired	Neurosurgery (Yanjiang)	1	1	0322070451	Aba221722	Deep sputum	Acinetobacter baumannii	2022-07-04
0000547555	Male	72	43	Hospital acquired	Intensive Care Medicine (Yanjiang)	1	0	0322070646	Aba221753	Bronchoscopy sputum	Acinetobacter baumannii	2022-07-05
0000762513	Female	34	267	Hospital acquired	Respiratory medicine 10 (Yanjiang)	1	0	9722070061	Aba221790	Tissue	Acinetobacter baumannii	2022-07-09
0000763142	Female	53	45	Hospital acquired	Respiratory medicine 7 (Datansha)	0	1	0322071394	Aba221791	Sputum	Acinetobacter baumannii	2022-07-09
0000759457	Male	72	48	Hospital acquired	Intensive Care Medicine (Yanjiang)	1	0	0322071758	Aba221842	Bronchoscopy sputum	Acinetobacter baumannii	2022-07-12
0000764570	Female	4	27	Hospital acquired	Pediatrics (Yanjiang)	1	1	0322073075	Aba221903	Broncholveolr lvge fluid	Acinetobacter baumannii	2022-07-19
0000333537	Female	44	17	Hospital acquired	Respiratory medicine 7 (Datansha)	1	1	0322072963	Aba221910	Sputum	Acinetobacter baumannii	2022-07-19
0000767919	Male	58	24	Hospital acquired	Respiratory medicine 10 (Yanjiang)	1	0	0322087514	Aba222123	Broncholveolr lvge fluid	Acinetobacter baumannii	2022-08-09
0000766273	Male	73	65	Community acquired	Intensive Care Medicine (Yanjiang)	1	1	0322087382	Aba222124	Bronchoscopy sputum	Acinetobacter baumannii	2022-08-09
0000763702	Male	74	37	Hospital acquired	Respiratory medicine 2 (Datansha)	1	0	0322087424	Aba222137	Bronchoscopy sputum	Acinetobacter baumannii	2022-08-09
0000768210	Female	80	16	Hospital acquired	Respiratory medicine 2 (Datansha)	1	0	0322087348	Aba222138	Broncholveolr lvge fluid	Acinetobacter baumannii	2022-08-09
0000767918	Male	28	66	Hospital acquired	Intensive Care Medicine (Yanjiang)	1	1	0322087638	Aba222160	Bronchoscopy sputum	Acinetobacter baumannii	2022-08-10
0000756976	Male	65	212	Hospital acquired	Intensive Care Medicine (Yanjiang)	1	1	0322087925	Aba222167	Bronchoscopy sputum	Acinetobacter baumannii	2022-08-11
0000768711	Female	71	14	Hospital acquired	Respiratory medicine 2 (Datansha)	1	1	0322088031	Aba222174	Deep sputum	Acinetobacter baumannii	2022-08-12
0000769295	Male	88	58	Hospital acquired	Internal Medicine General department (Yanjiang)	0	1	0322084325	Aba222218	Deep sputum	Acinetobacter baumannii	2022-08-16
0000682743	Male	68	14	Hospital acquired	Internal Medicine General department (Yanjiang)	1	1	0322088454	Aba222231	Bronchoscopy sputum	Acinetobacter baumannii	2022-08-16
0000768825	Male	34	22	Hospital acquired	Cardiac Surgery (Yanjiang)	1	0	0322085192	Aba222265	Sputum	Acinetobacter baumannii	2022-08-20
0000765683	Male	60	66	Hospital acquired	Intensive Care Medicine (Yanjiang)	0	1	0322085198	Aba222274	Bronchoscopy sputum	Acinetobacter baumannii	2022-08-20
0000757141	Male	69	137	Hospital acquired	Intensive Care Medicine (Yanjiang)	1	1	0322085144	Aba222275	Bronchoscopy sputum	Acinetobacter baumannii	2022-08-20
0000770798	Male	48	11	Hospital acquired	Respiratory medicine 8 (Datansha)	1	1	0322080296	Aba222356	Sputum	Acinetobacter baumannii	2022-08-27
0000770194	Male	58	11	Hospital acquired	Respiratory medicine 2 (Datansha)	1	0	0322080616	Aba222359	Bronchoscopy sputum	Acinetobacter baumannii	2022-08-29
0000750354	Female	73	56	Hospital acquired	Intensive Care Medicine (Yanjiang)	1	1	0322090601	Aba222462	Bronchoscopy sputum	Acinetobacter baumannii	2022-09-05
0000272402	Male	90	23	Hospital acquired	Respiratory medicine 2 (Datansha)	1	1	0322090675	Aba222465	Bronchoscopy sputum	Acinetobacter baumannii	2022-09-05
0000612586	Male	64	28	Hospital acquired	Intensive Care Medicine (Yanjiang)	1	0	0322091147	Aba222489	Bronchoscopy sputum	Acinetobacter baumannii	2022-09-08
0000766233	Male	68	42	Hospital acquired	Internal Medicine General department (Yanjiang)	1	1	0322091036	Aba222516	Deep sputum	Acinetobacter baumannii	2022-09-07
0000536820	Male	31	28	Hospital acquired	Department of Organ Transplantation (Datansha)	1	0	0322091083	Aba222536	Sputum	Acinetobacter baumannii	2022-09-07
0000772001	Female	24	17	Hospital acquired	Internal Medicine General department (Yanjiang)	1	0	0322091492	Aba222537	Deep sputum	Acinetobacter baumannii	2022-09-09
0000771103	Male	48	34	Community acquired	Intensive Care Medicine (Yanjiang)	1	1	0322091730	Aba222569	Sputum	Acinetobacter baumannii	2022-09-13
0000753131	Male	54	49	Community acquired	Intensive Care Medicine (Datansha)	1	1	0322091692	Aba222571	Bronchoscopy sputum	Acinetobacter baumannii	2022-09-13
0000774015	Male	75	21	Hospital acquired	Intensive Care Medicine (Yanjiang)	1	0	0322093154	Aba222656	Bronchoscopy sputum	Acinetobacter baumannii	2022-09-21
0000713202	Male	68	9	Hospital acquired	Respiratory medicine 3 (Datansha)	1	1	0322100061	Aba222783	Sputum	Acinetobacter baumannii	2022-10-03
0000774694	Male	74	36	Hospital acquired	Intensive Care Medicine (Yanjiang)	1	0	0322100153	Aba222785	Bronchoscopy sputum	Acinetobacter baumannii	2022-10-03

## Sheet: Table S2
Table S2 Antibiotic susceptibility testing of 140 clinical Acinetobacter baumanii.
Strain ID	MLST	Drug resistance	Minocycline			Meropenem			Cefotaxime			Cefoperazone/Sulbactam			Amikacin			Trimethoprim/Sulfamethoxazole			Cefepime			Imipenem			Ciprofloxacin			Piperacillin/Tazobactam			Tigecycline			Levofloxacin			Tobramycin			Ticarcillin/Clavulanate			Colistin			Doxycycline
			MIC	KB	S/I/R	MIC	KB	S/I/R	MIC	KB	S/I/R	MIC	KB	S/I/R	MIC	KB	S/I/R	MIC	KB	S/I/R	MIC	KB	S/I/R	MIC	KB	S/I/R	MIC	KB	S/I/R	MIC	KB	S/I/R	MIC	KB	S/I/R	MIC	KB	S/I/R	MIC	KB	S/I/R	MIC	KB	S/I/R	MIC	KB	S/I/R	MIC	KB
Aba211610	2	MDR	8	/	I	>=16.0	/	R	>=64.0	/	R	16	/	S	/	6	R	<=20.0	/	S	>=32.0	/	R	>=16.0	/	R	>=4.0	/	R	>=128.0	/	R	2	/	S	4	/	I	>=16.0	/	R	>=128.0	/	R	<=0.5	/	I	>=16.0	/
Aba211612	2	MDR	>=16.0	/	R	>=16.0	/	R	>=64.0	/	R	16	/	S	<=2.0	/	S	<=20.0	/	S	>=32.0	/	R	>=16.0	/	R	>=4.0	/	R	>=128.0	/	R	2	/	S	>=8.0	/	R	<=1.0	/	S	>=128.0	/	R	<=0.5	/	I	>=16.0	/
Aba211633	2	XDR	>=16.0	/	R	>=16.0	/	R	>=64.0	/	R	>=64.0	/	R	/	6	R	>=320.0	/	R	>=32.0	/	R	>=16.0	/	R	>=4.0	/	R	>=128.0	/	R	2	/	S	>=8.0	/	R	>=16.0	/	R	>=128.0	/	R	<=0.5	/	I	>=16.0	/
Aba211637	2	MDR	8	/	I	>=16.0	/	R	>=64.0	/	R	>=64.0	/	R	/	6	R	>=320.0	/	R	>=32.0	/	R	>=16.0	/	R	>=4.0	/	R	>=128.0	/	R	<=0.5	/	S	>=8.0	/	R	4	/	S	>=128.0	/	R	<=0.5	/	I	>=16.0	/
Aba211653	2	MDR	8	/	I	>=16.0	/	R	>=64.0	/	R	>=64.0	/	R	/	6	R	<=20.0	/	S	>=32.0	/	R	>=16.0	/	R	>=4.0	/	R	>=128.0	/	R	/	16	S	>=8.0	/	R	>=16.0	/	R	>=128.0	/	R	<=0.5	/	S	>=16.0	/
Aba211714	2	MDR	>=16.0	/	R	>=16.0	/	R	>=64.0	/	R	32	/	I	4	/	S	<=20.0	/	S	>=32.0	/	R	>=16.0	/	R	>=4.0	/	R	>=128.0	/	R	/	16	S	>=8.0	/	R	>=16.0	/	R	>=128.0	/	R	<=0.5	/	S	>=16.0	/
Aba211744	2	MDR	>=16.0	/	R	>=16.0	/	R	>=64.0	/	R	>=64.0	/	R	/	6	R	>=320.0	/	R	>=32.0	/	R	>=16.0	/	R	>=4.0	/	R	>=128.0	/	R	/	16	S	>=8.0	/	R	4	/	S	>=128.0	/	R	<=0.5	/	S	>=16.0	/
Aba211748	2	XDR	8	/	I	>=16.0	/	R	>=64.0	/	R	>=64.0	/	R	/	6	R	>=320.0	/	R	>=32.0	/	R	>=16.0	/	R	>=4.0	/	R	>=128.0	/	R	1	/	S	>=8.0	/	R	>=16.0	/	R	>=128.0	/	R	<=0.5	/	S	>=16.0	/
Aba211757	2	XDR	8	/	I	>=16.0	/	R	>=64.0	/	R	>=64.0	/	R	/	6	R	>=320.0	/	R	>=32.0	/	R	>=16.0	/	R	>=4.0	/	R	>=128.0	/	R	2	/	S	>=8.0	/	R	>=16.0	/	R	>=128.0	/	R	<=0.5	/	S	>=16.0	/
Aba211810	2	MDR	8	/	I	>=16.0	/	R	>=64.0	/	R	32	/	I	/	6	R	>=320.0	/	R	16	/	I	>=16.0	/	R	>=4.0	/	R	>=128.0	/	R	/	18	S	>=8.0	/	R	>=16.0	/	R	>=128.0	/	R	<=0.5	/	S	4	/
Aba211854	2	MDR	4	/	S	>=16.0	/	R	>=64.0	/	R	>=64.0	/	R	/	6	R	>=320.0	/	R	>=32.0	/	R	>=16.0	/	R	>=4.0	/	R	>=128.0	/	R	2	/	S	>=8.0	/	R	>=16.0	/	R	>=128.0	/	R	<=0.5	/	S	>=16.0	/
Aba211903	2	MDR	4	/	S	>=16.0	/	R	>=64.0	/	R	>=64.0	/	R	/	6	R	<=20.0	/	S	>=32.0	/	R	>=16.0	/	R	>=4.0	/	R	>=128.0	/	R	1	/	S	4	/	I	>=16.0	/	R	>=128.0	/	R	<=0.5	/	S	>=16.0	/
Aba211905	2	MDR	>=16.0	/	R	>=16.0	/	R	>=64.0	/	R	>=64.0	/	R	4	/	S	<=20.0	/	S	16	/	I	>=16.0	/	R	>=4.0	/	R	>=128.0	/	R	/	16	S	>=8.0	/	R	>=16.0	/	R	>=128.0	/	R	<=0.5	/	S	>=16.0	/
Aba211949	2	XDR	8	/	I	>=16.0	/	R	>=64.0	/	R	>=64.0	/	R	/	6	R	>=320.0	/	R	>=32.0	/	R	>=16.0	/	R	>=4.0	/	R	>=128.0	/	R	1	/	S	>=8.0	/	R	>=16.0	/	R	>=128.0	/	R	<=0.5	/	S	>=16.0	/
Aba212000	2	MDR	8	/	I	>=16.0	/	R	>=64.0	/	R	>=64.0	/	R	/	6	R	<=20.0	/	S	>=32.0	/	R	>=16.0	/	R	>=4.0	/	R	>=128.0	/	R	1	/	S	>=8.0	/	R	>=16.0	/	R	>=128.0	/	R	<=0.5	/	S	>=16.0	/
Aba212016	2	XDR	8	/	I	>=16.0	/	R	>=64.0	/	R	>=64.0	/	R	/	6	R	<=20.0	/	S	16	/	I	>=16.0	/	R	>=4.0	/	R	>=128.0	/	R	/	17	S	>=8.0	/	R	>=16.0	/	R	>=128.0	/	R	<=0.5	/	S	>=16.0	/
Aba212077	2	MDR	8	/	I	>=16.0	/	R	>=64.0	/	R	16	/	S	/	6	R	<=20.0	/	S	16	/	I	>=16.0	/	R	>=4.0	/	R	>=128.0	/	R	4	/	S	>=8.0	/	R	>=16.0	/	R	>=128.0	/	R	<=0.5	/	S	>=16.0	/
Aba213112	2	XDR	>=16.0	/	R	>=16.0	/	R	>=64.0	/	R	>=64.0	/	R	/	6	R	>=320.0	/	R	16	/	I	>=16.0	/	R	>=4.0	/	R	>=128.0	/	R	4	/	S	>=8.0	/	R	>=16.0	/	R	>=128.0	/	R	<=0.5	/	S	>=16.0	/
Aba213128	2	MDR	>=16.0	/	R	<=0.25	/	S	32	/	R	16	/	S	<=2.0	/	S	160	/	R	4	/	S	0.5	/	S	>=4.0	/	R	>=128.0	/	R	4	/	S	>=8.0	/	R	<=1.0	/	S	32	/	I	<=0.5	/	S	>=16.0	/
Aba213147	2	XDR	8	/	I	>=16.0	/	R	>=64.0	/	R	>=64.0	/	R	/	6	R	>=320.0	/	R	>=32.0	/	R	>=16.0	/	R	>=4.0	/	R	>=128.0	/	R	/	14	S	>=8.0	/	R	>=16.0	/	R	>=128.0	/	R	<=0.5	/	S	>=16.0	/
Aba213179	2	MDR	8	/	I	>=16.0	/	R	>=64.0	/	R	>=64.0	/	R	/	6	R	>=320.0	/	R	>=32.0	/	R	>=16.0	/	R	>=4.0	/	R	>=128.0	/	R	2	/	S	>=8.0	/	R	4	/	S	>=128.0	/	R	<=0.5	/	S	>=16.0	/
Aba213218	2	MDR	8	/	I	>=16.0	/	R	>=64.0	/	R	32	/	I	<=2.0	/	S	>=320.0	/	R	>=32.0	/	R	>=16.0	/	R	>=4.0	/	R	>=128.0	/	R	/	17	S	>=8.0	/	R	<=1.0	/	S	>=128.0	/	R	<=0.5	/	S	>=16.0	/
Aba213222	2	XDR	>=16.0	/	R	>=16.0	/	R	>=64.0	/	R	>=64.0	/	R	/	6	R	>=320.0	/	R	16	/	I	>=16.0	/	R	>=4.0	/	R	>=128.0	/	R	2	/	S	>=8.0	/	R	>=16.0	/	R	>=128.0	/	R	<=0.5	/	S	>=16.0	/
Aba213319	2	MDR	4	/	S	>=16.0	/	R	>=64.0	/	R	32	/	I	/	6	R	>=320.0	/	R	>=32.0	/	R	>=16.0	/	R	>=4.0	/	R	>=128.0	/	R	1	/	S	>=8.0	/	R	>=16.0	/	R	>=128.0	/	R	<=0.5	/	S	>=16.0	/
Aba213320	2	MDR	4	/	S	>=16.0	/	R	>=64.0	/	R	>=64.0	/	R	/	6	R	>=320.0	/	R	>=32.0	/	R	>=16.0	/	R	>=4.0	/	R	>=128.0	/	R	1	/	S	>=8.0	/	R	4	/	S	>=128.0	/	R	<=0.5	/	S	>=16.0	/
Aba213379	2	MDR	4	/	S	>=16.0	/	R	>=64.0	/	R	>=64.0	/	R	/	6	R	>=320.0	/	R	>=32.0	/	R	>=16.0	/	R	>=4.0	/	R	>=128.0	/	R	1	/	S	>=8.0	/	R	4	/	S	>=128.0	/	R	<=0.5	/	S	>=16.0	/
Aba213419	2	MDR	8	/	I	>=16.0	/	R	>=64.0	/	R	>=64.0	/	R	/	6	R	<=20.0	/	S	>=32.0	/	R	>=16.0	/	R	>=4.0	/	R	>=128.0	/	R	2	/	S	>=8.0	/	R	4	/	S	>=128.0	/	R	<=0.5	/	S	>=16.0	/
Aba213420	2	XDR	>=16.0	/	R	>=16.0	/	R	>=64.0	/	R	>=64.0	/	R	/	6	R	>=320.0	/	R	>=32.0	/	R	>=16.0	/	R	>=4.0	/	R	>=128.0	/	R	/	17	S	>=8.0	/	R	>=16.0	/	R	>=128.0	/	R	<=0.5	/	S	>=16.0	/
Aba213422	2	XDR	8	/	I	>=16.0	/	R	>=64.0	/	R	>=64.0	/	R	/	6	R	>=320.0	/	R	>=32.0	/	R	>=16.0	/	R	>=4.0	/	R	>=128.0	/	R	/	16	S	>=8.0	/	R	>=16.0	/	R	>=128.0	/	R	<=0.5	/	S	>=16.0	/
Aba213442	2	MDR	4	/	S	>=16.0	/	R	>=64.0	/	R	>=64.0	/	R	/	6	R	>=320.0	/	R	>=32.0	/	R	>=16.0	/	R	>=4.0	/	R	>=128.0	/	R	1	/	S	>=8.0	/	R	>=16.0	/	R	>=128.0	/	R	<=0.5	/	S	>=16.0	/
Aba213485	2	MDR	8	/	I	>=16.0	/	R	>=64.0	/	R	>=64.0	/	R	/	6	R	>=320.0	/	R	>=32.0	/	R	>=16.0	/	R	>=4.0	/	R	>=128.0	/	R	/	17	S	>=8.0	/	R	>=16.0	/	R	>=128.0	/	R	<=0.5	/	S	>=16.0	/
Aba213608	2	XDR	8	/	I	>=16.0	/	R	>=64.0	/	R	>=64.0	/	R	/	6	R	>=320.0	/	R	16	/	I	>=16.0	/	R	>=4.0	/	R	>=128.0	/	R	2	/	S	>=8.0	/	R	>=16.0	/	R	>=128.0	/	R	<=0.5	/	S	>=16.0	/
Aba213687	2	MDR	4	/	S	>=16.0	/	R	>=64.0	/	R	>=64.0	/	R	/	6	R	>=320.0	/	R	>=32.0	/	R	>=16.0	/	R	>=4.0	/	R	>=128.0	/	R	1	/	S	>=8.0	/	S	>=16.0	/	R	>=128.0	/	R	<=0.5	/	S	>=16.0	/
Aba213867	2	MDR	4	/	S	>=16.0	/	R	>=64.0	/	R	>=64.0	/	R	>=64.0	/	R	<=20.0	/	S	>=32.0	/	R	>=16.0	/	R	>=4.0	/	R	>=128.0	/	R	1	/	S	4	/	I	>=16.0	/	R	>=128.0	/	R	<=0.5	/	S	>=16.0	/
Aba213965	2	MDR	4	/	S	>=16.0	/	R	>=64.0	/	R	>=64.0	/	R	/	6	R	<=20.0	/	S	16	/	I	>=16.0	/	R	>=4.0	/	R	>=128.0	/	R	1	/	S	4	/	I	>=16.0	/	R	>=128.0	/	R	<=0.5	/	S	>=16.0	/
Aba213991	2	XDR	8	/	I	>=16.0	/	R	>=64.0	/	R	>=64.0	/	R	/	6	R	>=320.0	/	R	>=32.0	/	R	>=16.0	/	R	>=4.0	/	R	>=128.0	/	R	2	/	S	>=8.0	/	R	>=16.0	/	R	>=128.0	/	R	<=0.5	/	S	>=16.0	/
Aba214032	-	XDR	>=16.0	/	R	>=16.0	/	R	>=64.0	/	R	>=64.0	/	R	/	6	R	>=320.0	/	R	>=32.0	/	R	>=16.0	/	R	>=4.0	/	R	>=128.0	/	R	2	/	S	>=8.0	/	R	>=16.0	/	R	>=128.0	/	R	<=0.5	/	S	>=16.0	/
Aba214041	2	MDR	8	/	I	>=16.0	/	R	>=64.0	/	R	>=64.0	/	R	/	6	R	<=20.0	/	S	>=32.0	/	R	>=16.0	/	R	>=4.0	/	R	>=128.0	/	R	1	/	S	4	/	I	>=16.0	/	R	>=128.0	/	R	<=0.5	/	S	>=16.0	/
Aba214044	2	MDR	8	/	I	>=16.0	/	R	>=64.0	/	R	>=64.0	/	R	>=64.0	/	R	<=20.0	/	S	>=32.0	/	R	>=16.0	/	R	>=4.0	/	R	>=128.0	/	R	2	/	S	>=8.0	/	R	>=16.0	/	R	>=128.0	/	R	<=0.5	/	S	>=16.0	/
Aba214098	2	MDR	4	/	S	>=16.0	/	R	>=64.0	/	R	>=64.0	/	R	/	6	R	>=320.0	/	R	>=32.0	/	R	>=16.0	/	R	>=4.0	/	R	>=128.0	/	R	4	/	I	>=8.0	/	R	>=16.0	/	R	>=128.0	/	R	<=0.5	/	S	>=16.0	/
Aba214121	2	XDR	>=16.0	/	R	>=16.0	/	R	>=64.0	/	R	32	/	I	/	6	R	>=320.0	/	R	16	/	I	>=16.0	/	R	>=4.0	/	R	>=128.0	/	R	4	/	I	>=8.0	/	R	>=16.0	/	R	>=128.0	/	R	<=0.5	/	S	>=16.0	/
Aba214130	2	XDR	>=16.0	/	R	>=16.0	/	R	>=64.0	/	R	>=64.0	/	R	>=64.0	/	R	>=320.0	/	R	16	/	I	>=16.0	/	R	>=4.0	/	R	>=128.0	/	R	0.5	/	S	>=8.0	/	R	>=16.0	/	R	>=128.0	/	R	<=0.5	/	S	>=16.0	/
Aba214134	2	MDR	4	/	S	>=16.0	/	R	>=64.0	/	R	>=64.0	/	R	/	6	R	<=20.0	/	S	>=32.0	/	R	>=16.0	/	R	>=4.0	/	R	>=128.0	/	R	1	/	S	>=8.0	/	R	>=16.0	/	R	>=128.0	/	R	<=0.5	/	S	>=16.0	/
Aba214141	2	MDR	4	/	S	>=16.0	/	R	>=64.0	/	R	>=64.0	/	R	/	6	R	>=320.0	/	R	16	/	I	>=16.0	/	R	>=4.0	/	R	>=128.0	/	R	1	/	S	>=8.0	/	R	>=16.0	/	R	>=128.0	/	R	<=0.5	/	S	>=16.0	/
Aba214230	2	MDR	4	/	S	>=16.0	/	R	>=64.0	/	R	32	/	I	/	6	R	>=320.0	/	R	>=32.0	/	R	>=16.0	/	R	>=4.0	/	R	>=128.0	/	R	2	/	S	>=8.0	/	R	>=16.0	/	R	>=128.0	/	R	<=0.5	/	S	>=16.0	/
Aba214370	2	MDR	4	/	S	>=16.0	/	R	>=64.0	/	R	>=64.0	/	R	/	6	R	<=20.0	/	S	>=32.0	/	R	>=16.0	/	R	>=4.0	/	R	>=128.0	/	R	2	/	S	>=8.0	/	R	4	/	S	>=128.0	/	R	1	/	S	>=16.0	/
Aba214390	2	XDR	8	/	I	>=16.0	/	R	>=64.0	/	R	>=64.0	/	R	/	6	R	>=320.0	/	R	>=32.0	/	R	>=16.0	/	R	>=4.0	/	R	>=128.0	/	R	/	18	S	>=8.0	/	R	>=16.0	/	R	>=128.0	/	R	<=0.5	/	S	>=16.0	/
Aba214463	2	XDR	8	/	I	>=16.0	/	R	>=64.0	/	R	32	/	I	>=64.0	/	R	>=320.0	/	R	16	/	I	>=16.0	/	R	>=4.0	/	R	>=128.0	/	R	/	17	S	>=8.0	/	R	>=16.0	/	R	>=128.0	/	R	<=0.5	/	S	>=16.0	/
Aba214481	2	MDR	2	/	S	>=16.0	/	R	>=64.0	/	R	>=64.0	/	R	/	6	R	<=20.0	/	S	>=32.0	/	R	>=16.0	/	R	>=4.0	/	R	>=128.0	/	R	/	17	S	4	/	I	2	/	S	>=128.0	/	R	<=0.5	/	S	>=16.0	/
Aba214507	2	MDR	4	/	S	>=16.0	/	R	>=64.0	/	R	>=64.0	/	R	/	6	R	>=320.0	/	R	>=32.0	/	R	>=16.0	/	R	>=4.0	/	R	>=128.0	/	R	1	/	S	>=8.0	/	R	<=1.0	/	S	>=128.0	/	R	<=0.5	/	S	>=16.0	/
Aba214509	2	XDR	6	/	R	>=16.0	/	R	>=64.0	/	R	32	/	I	/	6	R	>=320.0	/	R	>=32.0	/	R	>=16.0	/	R	>=4.0	/	R	>=128.0	/	R	1	/	S	>=8.0	/	R	>=16.0	/	R	>=128.0	/	R	<=0.5	/	S	>=16.0	/
Aba214590	2	MDR	4	/	S	>=16.0	/	R	>=64.0	/	R	>=64.0	/	R	/	6	R	>=320.0	/	R	>=32.0	/	R	>=16.0	/	R	>=4.0	/	R	>=128.0	/	R	2	/	S	>=8.0	/	R	>=16.0	/	R	>=128.0	/	R	<=0.5	/	S	>=16.0	/
Aba214696	2	XDR	8	/	I	>=16.0	/	R	>=64.0	/	R	>=64.0	/	R	/	6	R	>=320.0	/	R	>=32.0	/	R	>=16.0	/	R	>=4.0	/	R	>=128.0	/	R	/	13	I	>=8.0	/	R	>=16.0	/	R	>=128.0	/	R	<=0.5	/	S	>=16.0	/
Aba214712	2	XDR	4	/	S	>=16.0	/	R	>=64.0	/	R	32	/	I	/	6	R	>=320.0	/	R	>=32.0	/	R	>=16.0	/	R	>=4.0	/	R	>=128.0	/	R	0.25	/	S	>=8.0	/	R	>=16.0	/	R	>=128.0	/	R	<=0.5	/	S	8	/
Aba214713	2	XDR	8	/	I	>=16.0	/	R	>=64.0	/	R	>=64.0	/	R	/	6	R	>=320.0	/	R	>=32.0	/	R	>=16.0	/	R	>=4.0	/	R	>=128.0	/	R	0.5	/	S	>=8.0	/	R	>=16.0	/	R	>=128.0	/	R	<=0.5	/	S	>=16.0	/
Aba214725	2	XDR	8	/	I	>=16.0	/	R	>=64.0	/	R	>=64.0	/	R	/	6	R	>=320.0	/	R	>=32.0	/	R	>=16.0	/	R	>=4.0	/	R	>=128.0	/	R	0.25	/	S	>=8.0	/	R	>=16.0	/	R	>=128.0	/	R	<=0.5	/	S	>=16.0	/
Aba214728	2	MDR	4	/	S	>=16.0	/	R	>=64.0	/	R	32	/	I	/	6	R	>=320.0	/	R	>=32.0	/	R	>=16.0	/	R	>=4.0	/	R	>=128.0	/	R	1	/	S	>=8.0	/	R	>=16.0	/	R	>=128.0	/	R	<=0.5	/	S	8	/
Aba214733	2	XDR	8	/	I	>=16.0	/	R	>=64.0	/	R	>=64.0	/	R	/	6	R	>=320.0	/	R	>=32.0	/	R	>=16.0	/	R	>=4.0	/	R	>=128.0	/	R	0.25	/	S	>=8.0	/	R	>=16.0	/	R	>=128.0	/	R	<=0.5	/	S	>=16.0	/
Aba214740	2	MDR	4	/	S	>=16.0	/	R	>=64.0	/	R	32	/	I	/	6	R	>=320.0	/	R	>=32.0	/	R	>=16.0	/	R	>=4.0	/	R	>=128.0	/	R	1	/	S	4	/	I	>=16.0	/	R	>=128.0	/	R	<=0.5	/	S	>=16.0	/
Aba214813	2	MDR	2	/	S	>=16.0	/	R	>=64.0	/	R	32	/	I	/	6	R	>=320.0	/	R	>=32.0	/	R	>=16.0	/	R	>=4.0	/	R	>=128.0	/	R	1	/	S	>=8.0	/	R	>=16.0	/	R	>=128.0	/	R	<=0.5	/	S	>=16.0	/
Aba224857	2	XDR	4	/	S	>=16.0	/	R	>=64.0	/	R	>=64.0	/	R	/	6	R	>=320.0	/	R	>=32.0	/	R	>=16.0	/	R	>=4.0	/	R	>=128.0	/	R	4	/	I	>=8.0	/	R	>=16.0	/	R	>=128.0	/	R	<=0.5	/	S	>=16.0	/
Aba214960	2	XDR	8	/	I	>=16.0	/	R	>=64.0	/	R	32	/	I	/	6	R	>=320.0	/	R	>=32.0	/	R	>=16.0	/	R	>=4.0	/	R	>=128.0	/	R	2	/	S	>=8.0	/	R	>=16.0	/	R	>=128.0	/	R	<=0.5	/	S	>=16.0	/
Aba214961	2	MDR	4	/	S	>=16.0	/	R	>=64.0	/	R	32	/	I	/	6	R	>=320.0	/	R	>=32.0	/	R	>=16.0	/	R	>=4.0	/	R	>=128.0	/	R	1	/	S	>=8.0	/	R	>=16.0	/	R	>=128.0	/	R	<=0.5	/	S	>=16.0	/
Aba214963	2	MDR	2	/	S	>=16.0	/	R	>=64.0	/	R	>=64.0	/	R	/	6	R	>=320.0	/	R	>=32.0	/	R	>=16.0	/	R	>=4.0	/	R	>=128.0	/	R	1	/	S	>=8.0	/	R	>=16.0	/	R	>=128.0	/	R	<=0.5	/	S	>=16.0	/
Aba220015	2	XDR	8	/	I	>=16.0	/	R	>=64.0	/	R	>=64.0	/	R	>=64.0	/	R	>=320.0	/	R	>=32.0	/	R	>=16.0	/	R	>=4.0	/	R	>=128.0	/	R	/	17	S	>=8.0	/	R	>=16.0	/	R	>=128.0	/	R	<=0.5	/	S	>=16.0	/
Aba220040	2	MDR	4	/	S	>=16.0	/	R	>=64.0	/	R	>=64.0	/	R	/	6	R	>=320.0	/	R	>=32.0	/	R	>=16.0	/	R	>=4.0	/	R	>=128.0	/	R	1	/	S	>=8.0	/	R	4	/	S	>=128.0	/	R	1	/	S	>=16.0	/
Aba220116	2	XDR	8	/	I	>=16.0	/	R	>=64.0	/	R	>=64.0	/	R	/	6	R	>=320.0	/	R	>=32.0	/	R	>=16.0	/	R	>=4.0	/	R	>=128.0	/	R	/	17	S	>=8.0	/	R	2	/	S	>=128.0	/	R	2	/	S	>=16.0	/
Aba220190	2	XDR	4	/	S	>=16.0	/	R	>=64.0	/	R	32	/	I	/	6	R	>=320.0	/	R	>=32.0	/	R	>=16.0	/	R	>=4.0	/	R	>=128.0	/	R	1	/	S	>=8.0	/	R	>=16.0	/	R	>=128.0	/	R	<=0.5	/	S	>=16.0	/
Aba220192	2	MDR	4	/	S	>=16.0	/	R	>=64.0	/	R	>=64.0	/	R	/	6	R	>=320.0	/	R	>=32.0	/	R	>=16.0	/	R	>=4.0	/	R	>=128.0	/	R	/	19	S	>=8.0	/	R	>=16.0	/	R	>=128.0	/	R	1	/	S	>=16.0	/
Aba220222	2	XDR	2	/	S	>=16.0	/	R	>=64.0	/	R	32	/	I	/	6	R	>=320.0	/	R	>=32.0	/	R	>=16.0	/	R	>=4.0	/	R	>=128.0	/	R	1	/	S	>=8.0	/	R	>=16.0	/	R	>=128.0	/	R	<=0.5	/	S	>=16.0	/
Aba220284	2	XDR	4	/	S	>=16.0	/	R	>=64.0	/	R	>=64.0	/	R	/	6	R	>=320.0	/	R	>=32.0	/	R	>=16.0	/	R	>=4.0	/	R	>=128.0	/	R	2	/	S	>=8.0	/	R	>=16.0	/	R	>=128.0	/	R	<=0.5	/	S	>=16.0	/
Aba220425	2	MDR	4	/	S	>=16.0	/	R	>=64.0	/	R	32	/	I	8	/	S	>=320.0	/	R	>=32.0	/	R	>=16.0	/	R	>=4.0	/	R	>=128.0	/	R	2	/	S	>=8.0	/	R	>=16.0	/	R	>=128.0	/	R	1	/	S	>=16.0	/
Aba220554	2	XDR	8	/	I	>=16.0	/	R	>=64.0	/	R	>=64.0	/	R	/	6	R	>=320.0	/	R	>=32.0	/	R	>=16.0	/	R	>=4.0	/	R	>=128.0	/	R	2	/	S	>=8.0	/	R	>=16.0	/	R	>=128.0	/	R	<=0.5	/	S	>=16.0	/
Aba220586	2	XDR	>=16.0	/	R	>=16.0	/	R	16	/	I	>=64.0	/	R	/	6	R	40	/	R	16	/	I	>=16.0	/	R	>=4.0	/	R	>=128.0	/	R	>=8.0	/	R	>=8.0	/	R	>=16.0	/	R	>=128.0	/	R	<=0.5	/	S	>=16.0	/
Aba220730	2	XDR	8	/	I	>=16.0	/	R	>=64.0	/	R	>=64.0	/	R	/	6	R	>=320.0	/	R	>=32.0	/	R	>=16.0	/	R	>=4.0	/	R	>=128.0	/	R	2	/	S	>=8.0	/	R	>=16.0	/	R	>=128.0	/	R	<=0.5	/	S	>=16.0	/
Aba220846	2	MDR	4	/	S	>=16.0	/	R	>=64.0	/	R	32	/	I	/	6	R	>=320.0	/	R	>=32.0	/	R	>=16.0	/	R	>=4.0	/	R	>=128.0	/	R	1	/	S	>=8.0	/	R	>=16.0	/	R	>=128.0	/	R	<=0.5	/	S	>=16.0	/
Aba220870	2	XDR	2	/	S	>=16.0	/	R	>=64.0	/	R	>=64.0	/	R	/	6	R	>=320.0	/	R	>=32.0	/	R	>=16.0	/	R	>=4.0	/	R	>=128.0	/	R	1	/	S	>=8.0	/	R	>=16.0	/	R	>=128.0	/	R	<=0.5	/	S	>=16.0	/
Aba220930	2	MDR	2	/	S	>=16.0	/	R	>=64.0	/	R	32	/	I	/	6	R	>=320.0	/	R	>=32.0	/	R	>=16.0	/	R	>=4.0	/	R	>=128.0	/	R	1	/	S	>=8.0	/	R	>=16.0	/	R	>=128.0	/	R	<=0.5	/	S	>=16.0	/
Aba220968	2	XDR	8	/	I	>=16.0	/	R	>=64.0	/	R	>=64.0	/	R	/	/	0	>=320.0	/	R	>=32.0	/	R	>=16.0	/	R	>=4.0	/	R	>=128.0	/	R	/	16	S	>=8.0	/	R	>=16.0	/	R	>=128.0	/	R	<=0.5	/	S	>=16.0	/
Aba220982	2	MDR	4	/	S	>=16.0	/	R	>=64.0	/	R	>=64.0	/	R	/	6	R	>=320.0	/	R	>=32.0	/	R	>=16.0	/	R	>=4.0	/	R	>=128.0	/	R	1	/	S	>=8.0	/	R	>=16.0	/	R	>=128.0	/	R	<=0.5	/	S	>=16.0	/
Aba221002	697	XDR	8	/	I	>=16.0	/	R	>=64.0	/	R	>=64.0	/	R	/	6	R	>=320.0	/	R	>=32.0	/	R	>=16.0	/	R	>=4.0	/	R	>=128.0	/	R	/	16	S	>=8.0	/	R	>=16.0	/	R	>=128.0	/	R	<=0.5	/	S	>=16.0	/
Aba221101	2	MDR	4	/	S	>=16.0	/	R	>=64.0	/	R	>=64.0	/	R	/	6	R	>=320.0	/	R	>=32.0	/	R	>=16.0	/	R	>=4.0	/	R	>=128.0	/	R	2	/	S	>=8.0	/	R	>=16.0	/	R	>=128.0	/	R	<=0.5	/	S	>=16.0	/
Aba221103	2	MDR	4	/	S	>=16.0	/	R	>=64.0	/	R	>=64.0	/	R	<=2.0	/	S	>=320.0	/	R	>=32.0	/	R	>=16.0	/	R	>=4.0	/	R	>=128.0	/	R	2	/	S	>=8.0	/	R	<=1.0	/	S	>=128.0	/	R	<=0.5	/	S	>=16.0	/
Aba221197	2	MDR	2	/	S	>=16.0	/	R	>=64.0	/	R	>=64.0	/	R	/	6	R	>=320.0	/	R	>=32.0	/	R	>=16.0	/	R	>=4.0	/	R	>=128.0	/	R	2	/	S	>=8.0	/	R	>=16.0	/	R	>=128.0	/	R	<=0.5	/	S	>=16.0	/
Aba221220	2	XDR	8	/	I	>=16.0	/	R	>=64.0	/	R	>=64.0	/	R	>=64.0	/	R	>=320.0	/	R	>=32.0	/	R	>=16.0	/	R	>=4.0	/	R	>=128.0	/	R	2	/	S	>=8.0	/	R	>=16.0	/	R	>=128.0	/	R	<=0.5	/	S	>=16.0	/
Aba221236	2	XDR	>=16.0	/	R	>=16.0	/	R	>=64.0	/	R	>=64.0	/	R	/	6	R	>=320.0	/	R	>=32.0	/	R	>=16.0	/	R	>=4.0	/	R	>=128.0	/	R	/	18	S	>=8.0	/	R	>=16.0	/	R	>=128.0	/	R	<=0.5	/	S	>=16.0	/
Aba221262	697	XDR	>=16.0	/	R	>=16.0	/	R	>=64.0	/	R	>=64.0	/	R	/	6	R	>=320.0	/	R	16	/	I	>=16.0	/	R	>=4.0	/	R	>=128.0	/	R	/	16	S	>=8.0	/	R	>=16.0	/	R	>=128.0	/	R	<=0.5	/	S	>=16.0	/
Aba221264	2	MDR	8	/	I	>=16.0	/	R	>=64.0	/	R	>=64.0	/	R	/	6	R	<=20.0	/	S	>=32.0	/	R	>=16.0	/	R	>=4.0	/	R	>=128.0	/	R	2	/	S	>=8.0	/	R	>=16.0	/	R	>=128.0	/	R	<=0.5	/	S	>=16.0	/
Aba221281	2	XDR	8	/	I	>=16.0	/	R	>=64.0	/	R	32	/	I	/	6	R	>=320.0	/	R	>=32.0	/	R	>=16.0	/	R	>=4.0	/	R	>=128.0	/	R	/	17	S	>=8.0	/	R	>=16.0	/	R	>=128.0	/	R	<=0.5	/	S	>=16.0	/
Aba221289	2	MDR	2	/	S	>=16.0	/	R	>=64.0	/	R	>=64.0	/	R	/	6	R	>=320.0	/	R	>=32.0	/	R	>=16.0	/	R	>=4.0	/	R	>=128.0	/	R	2	/	S	>=8.0	/	R	>=16.0	/	R	>=128.0	/	R	<=0.5	/	S	>=16.0	/
Aba221331	2	XDR	8	/	I	>=16.0	/	R	>=64.0	/	R	>=64.0	/	R	>=64.0	/	R	>=320.0	/	R	>=32.0	/	R	>=16.0	/	R	>=4.0	/	R	>=128.0	/	R	/	18	S	>=8.0	/	R	>=16.0	/	R	>=128.0	/	R	<=0.5	/	S	>=16.0	/
Aba221373	109	MDR	>=16.0	/	R	<=0.25	/	S	0.5	/	S	16	/	S	8	/	S	<=20.0	/	S	2	/	S	2	/	S	>=4.0	/	R	>=128.0	/	R	/	22	S	>=8.0	/	R	>=16.0	/	R	32	/	I	0.25	/	S	4	/
Aba221386	2	MDR	4	/	S	>=16.0	/	R	>=64.0	/	R	>=64.0	/	R	/	6	R	>=320.0	/	R	>=32.0	/	R	>=16.0	/	R	>=4.0	/	R	>=128.0	/	R	2	/	S	>=8.0	/	R	>=16.0	/	R	>=128.0	/	R	<=0.5	/	S	>=16.0	/
Aba221441	2	MDR	4	/	S	>=16.0	/	R	>=64.0	/	R	>=64.0	/	R	/	6	R	<=20.0	/	S	>=32.0	/	R	>=16.0	/	R	>=4.0	/	R	>=128.0	/	R	2	/	S	>=8.0	/	R	>=16.0	/	R	>=128.0	/	R	<=0.5	/	S	>=16.0	/
Aba221468	697	XDR	8	/	I	>=16.0	/	R	>=64.0	/	R	>=64.0	/	R	/	15	I	>=320.0	/	R	>=32.0	/	R	>=16.0	/	R	>=4.0	/	R	>=128.0	/	R	/	16	S	>=8.0	/	R	>=16.0	/	R	>=128.0	/	R	<=0.5	/	S	>=16.0	/
Aba221480	2	MDR	>=16.0	/	R	>=16.0	/	R	>=64.0	/	R	>=64.0	/	R	>=64.0	/	R	>=320.0	/	R	16	/	I	>=16.0	/	R	>=4.0	/	R	>=128.0	/	R	/	19	S	>=8.0	/	R	>=16.0	/	R	>=128.0	/	R	<=0.5	/	S	>=16.0	/
Aba221481	2	XDR	8	/	I	>=16.0	/	R	>=64.0	/	R	>=64.0	/	R	>=64.0	/	R	>=320.0	/	R	>=32.0	/	R	>=16.0	/	R	>=4.0	/	R	>=128.0	/	R	2	/	S	>=8.0	/	R	>=16.0	/	R	>=128.0	/	R	<=0.5	/	S	>=16.0	/
Aba221511	2	MDR	4	/	S	>=16.0	/	R	>=64.0	/	R	>=64.0	/	R	/	6	R	<=20.0	/	S	>=32.0	/	R	>=16.0	/	R	>=4.0	/	R	>=128.0	/	R	4	/	I	>=8.0	/	R	>=16.0	/	R	>=128.0	/	R	<=0.5	/	S	>=16.0	/
Aba221512	2	XDR	8	/	I	>=16.0	/	R	>=64.0	/	R	>=64.0	/	R	/	6	R	>=320.0	/	R	16	/	I	>=16.0	/	R	>=4.0	/	R	>=128.0	/	R	4	/	I	>=8.0	/	R	>=16.0	/	R	>=128.0	/	R	<=0.5	/	S	>=16.0	/
Aba221539	2	MDR	4	/	S	>=16.0	/	R	>=64.0	/	R	>=64.0	/	R	/	6	R	<=20.0	/	S	16	/	I	>=16.0	/	R	>=4.0	/	R	>=128.0	/	R	1	/	S	>=8.0	/	R	2	/	S	>=128.0	/	R	<=0.5	/	S	>=16.0	/
Aba221568	2	MDR	2	/	S	>=16.0	/	R	>=64.0	/	R	>=64.0	/	R	/	6	R	>=320.0	/	R	>=32.0	/	R	>=16.0	/	R	>=4.0	/	R	>=128.0	/	R	1	/	S	>=8.0	/	R	>=16.0	/	R	>=128.0	/	R	<=0.5	/	S	>=16.0	/
Aba221569	23	MDR	8	/	I	8	/	R	>=64.0	/	R	>=64.0	/	R	/	6	R	>=320.0	/	R	>=32.0	/	R	>=16.0	/	R	>=4.0	/	R	>=128.0	/	R	1	/	S	>=8.0	/	R	2	/	S	>=128.0	/	R	<=0.5	/	S	>=16.0	/
Aba221570	2	MDR	2	/	S	>=16.0	/	R	>=64.0	/	R	>=64.0	/	R	4	/	S	<=20.0	/	S	>=32.0	/	R	>=16.0	/	R	>=4.0	/	R	>=128.0	/	R	2	/	S	>=8.0	/	R	>=16.0	/	R	>=128.0	/	R	<=0.5	/	S	>=16.0	/
Aba221636	2	XDR	8	/	I	>=16.0	/	R	>=64.0	/	R	>=64.0	/	R	/	6	R	<=20.0	/	S	>=32.0	/	R	>=16.0	/	R	>=4.0	/	R	>=128.0	/	R	4	/	I	>=8.0	/	R	>=16.0	/	R	>=128.0	/	R	<=0.5	/	S	>=16.0	/
Aba221637	2	XDR	>=16.0	/	R	>=16.0	/	R	>=64.0	/	R	>=64.0	/	R	/	6	R	<=20.0	/	S	>=32.0	/	R	>=16.0	/	R	>=4.0	/	R	>=128.0	/	R	/	/	/	>=8.0	/	R	>=16.0	/	R	>=128.0	/	R	<=0.5	/	S	>=16.0	/
Aba221655	2	MDR	4	/	S	>=16.0	/	R	>=64.0	/	R	>=64.0	/	R	/	6	R	>=320.0	/	R	>=32.0	/	R	>=16.0	/	R	>=4.0	/	R	>=128.0	/	R	2	/	S	>=8.0	/	R	>=16.0	/	R	>=128.0	/	R	<=0.5	/	S	>=16.0	/
Aba221673	2	MDR	2	/	S	>=16.0	/	R	>=64.0	/	R	>=64.0	/	R	/	6	R	>=320.0	/	R	>=32.0	/	R	>=16.0	/	R	>=4.0	/	R	>=128.0	/	R	1	/	S	>=8.0	/	R	>=16.0	/	R	>=128.0	/	R	<=0.5	/	S	>=16.0	/
Aba221675	2	MDR	4	/	S	>=16.0	/	R	>=64.0	/	R	>=64.0	/	R	/	6	R	160	/	R	16	/	I	>=16.0	/	R	>=4.0	/	R	>=128.0	/	R	2	/	S	>=8.0	/	R	>=16.0	/	R	>=128.0	/	R	<=0.5	/	S	>=16.0	/
Aba221717	2	MDR	4	/	S	>=16.0	/	R	>=64.0	/	R	>=64.0	/	R	/	6	R	>=320.0	/	R	>=32.0	/	R	>=16.0	/	R	>=4.0	/	R	>=128.0	/	R	2	/	S	>=8.0	/	R	>=16.0	/	R	>=128.0	/	R	<=0.5	/	S	>=16.0	/
Aba221719	2	MDR	4	/	S		6	R	>=64.0	/	R	>=64.0	/	R	>=64.0	/	R	<=20.0	/	S	>=32.0	/	R	>=16.0	/	R	>=4.0	/	R	>=128.0	/	R	4	/	I	>=8.0	/	R	>=16.0	/	R	>=128.0	/	R	<=0.5	/	S	>=16.0	/
Aba221722	2	MDR	8	/	I	>=16.0	/	R	>=64.0	/	R	>=64.0	/	R	>=64.0	/	R	<=20.0	/	S	16	/	I	>=16.0	/	R	>=4.0	/	R	>=128.0	/	R	/	18	S	>=8.0	/	R	>=16.0	/	R	>=128.0	/	R	<=0.5	/	S	>=16.0	/
Aba221753	2	MDR	4	/	S	>=16.0	/	R	>=64.0	/	R	>=64.0	/	R	/	6	R	>=320.0	/	R	>=32.0	/	R	>=16.0	/	R	>=4.0	/	R	>=128.0	/	R	1	/	S	>=8.0	/	R	>=16.0	/	R	>=128.0	/	R	<=0.5	/	S	>=16.0	/
Aba221790	2	MDR	4	/	S	>=16.0	/	R	>=64.0	/	R	>=64.0	/	R	/	6	R	160	/	R	>=32.0	/	R	>=16.0	/	R	>=4.0	/	R	>=128.0	/	R	1	/	S	4	/	I	>=16.0	/	R	>=128.0	/	R	<=0.5	/	S	>=16.0	/
Aba221791	2	MDR	4	/	S	>=16.0	/	R	>=64.0	/	R	>=64.0	/	R	/	6	R	<=20.0	/	S	>=32.0	/	R	>=16.0	/	R	>=4.0	/	R	>=128.0	/	R	4	/	I	>=8.0	/	R	>=16.0	/	R	>=128.0	/	R	<=0.5	/	S	>=16.0	/
Aba221842	2	MDR	4	/	S	>=16.0	/	R	>=64.0	/	R	>=64.0	/	R	>=64.0	/	R	>=320.0	/	R	>=32.0	/	R	>=16.0	/	R	>=4.0	/	R	>=128.0	/	R	1	/	S	>=8.0	/	R	>=16.0	/	R	>=128.0	/	R	<=0.5	/	S	>=16.0	/
Aba221903	2	MDR	8	/	I	8	/	R	32	/	R	>=64.0	/	R	<=2.0	/	S	<=20.0	/	S	8	/	S	>=16.0	/	R	>=4.0	/	R	>=128.0	/	R	2	/	S	>=8.0	/	R	<=1.0	/	S	>=128.0	/	R	<=0.5	/	S	>=16.0	/
Aba221910	2	XDR	>=16.0	/	R	>=16.0	/	R	>=64.0	/	R	>=64.0	/	R	>=64.0	/	R	>=320.0	/	R	16	/	I	>=16.0	/	R	>=4.0	/	R	>=128.0	/	R	2	/	S	>=8.0	/	R	>=16.0	/	R	>=128.0	/	R	<=0.5	/	S	>=16.0	/
Aba222124	2	MDR	4	/	S	>=16.0	/	R	>=64.0	/	R	>=64.0	/	R	/	12	R	>=320.0	/	R	>=32.0	/	R	>=16.0	/	R	>=4.0	/	R	>=128.0	/	R	1	/	S	>=8.0	/	R	>=16.0	/	R	>=128.0	/	R	<=0.5	/	S	>=16.0	/
Aba222137	697	XDR	8	/	I	>=16.0	/	R	>=64.0	/	R	>=64.0	/	R	/	6	R	>=320.0	/	R	>=32.0	/	R	>=16.0	/	R	>=4.0	/	R	>=128.0	/	R	/	13	I	>=8.0	/	R	>=16.0	/	R	>=128.0	/	R	<=0.5	/	S	>=16.0	/
Aba222138	2	XDR	8	/	I	>=16.0	/	R	>=64.0	/	R	>=64.0	/	R	/	6	R	>=320.0	/	R	>=32.0	/	R	>=16.0	/	R	>=4.0	/	R	>=128.0	/	R	/	17	S	>=8.0	/	R	>=16.0	/	R	>=128.0	/	R	<=0.5	/	S	>=16.0	/
Aba222160	2	MDR	8	/	I	>=16.0	/	R	>=64.0	/	R	>=64.0	/	R	/	6	R	>=320.0	/	R	>=32.0	/	R	>=16.0	/	R	>=4.0	/	R	>=128.0	/	R	/	18	S	>=8.0	/	R	4	/	S	>=128.0	/	R	<=0.5	/	S	>=16.0	/
Aba222167	2	MDR	4	/	S	>=16.0	/	R	>=64.0	/	R	16	/	S	/	6	R	>=320.0	/	R	16	/	I	>=16.0	/	R	>=4.0	/	R	>=128.0	/	R	2	/	S	>=8.0	/	R	>=16.0	/	R	>=128.0	/	R	<=0.5	/	S	>=16.0	/
Aba222174	2	MDR	4	/	S	>=16.0	/	R	>=64.0	/	R	>=64.0	/	R	/	6	R	>=320.0	/	R	16	/	I	>=16.0	/	R	>=4.0	/	R	>=128.0	/	R	2	/	S	4	/	I	>=16.0	/	R	>=128.0	/	R	<=0.5	/	S	>=16.0	/
Aba222218	2	MDR	4	/	S	>=16.0	/	R	>=64.0	/	R	>=64.0	/	R	/	6	R	<=20.0	/	S	16	/	I	>=16.0	/	R	>=4.0	/	R	>=128.0	/	R	2	/	S	4	/	I	>=16.0	/	R	>=128.0	/	R	<=0.5	/	S	>=16.0	/
Aba222231	2	XDR	>=16.0	/	R	>=16.0	/	R	>=64.0	/	R	>=64.0	/	R	>=64.0	/	R	>=320.0	/	R	>=32.0	/	R	>=16.0	/	R	>=4.0	/	R	>=128.0	/	R	2	/	S	>=8.0	/	R	>=16.0	/	R	>=128.0	/	R	<=0.5	/	S	>=16.0	/
Aba222265	2	MDR	4	/	S	>=16.0	/	R	>=64.0	/	R	>=64.0	/	R	/	6	R	160	/	R	>=32.0	/	R	>=16.0	/	R	>=4.0	/	R	>=128.0	/	R	1	/	S	4	/	I	>=16.0	/	R	>=128.0	/	R	<=0.5	/	S	>=16.0	/
Aba222274	2	XDR	>=16.0	/	R	>=16.0	/	R	>=64.0	/	R	>=64.0	/	R	/	6	R	>=320.0	/	R	>=32.0	/	R	>=16.0	/	R	>=4.0	/	R	>=128.0	/	R	2	/	S	>=8.0	/	R	>=16.0	/	R	>=128.0	/	R	<=0.5	/	S	>=16.0	/
Aba222275	2	XDR	>=16.0	/	R	>=16.0	/	R	>=64.0	/	R	>=64.0	/	R	>=64.0	/	R	>=320.0	/	R	>=32.0	/	R	>=16.0	/	R	>=4.0	/	R	>=128.0	/	R	2	/	S	>=8.0	/	R	>=16.0	/	R	>=128.0	/	R	<=0.5	/	S	>=16.0	/
Aba222356	2	MDR	>=16.0	/	R	>=16.0	/	R	>=64.0	/	R	>=64.0	/	R	/	6	R	<=20.0	/	S	16	/	I	>=16.0	/	R	>=4.0	/	R	>=128.0	/	R	/	17	S	>=8.0	/	R	>=16.0	/	R	>=128.0	/	R	<=0.5	/	S	>=16.0	/
Aba222359	2	XDR	>=16.0	/	R	>=16.0	/	R	>=64.0	/	R	>=64.0	/	R	/	6	R	>=320.0	/	R	>=32.0	/	R	>=16.0	/	R	>=4.0	/	R	>=128.0	/	R	4	/	I	>=8.0	/	R	4	/	S	>=128.0	/	R	<=0.5	/	S	>=16.0	/
Aba222462	697	XDR	>=16.0	/	R	>=16.0	/	R	>=64.0	/	R	>=64.0	/	R	/	6	R	<=20.0	/	S	>=32.0	/	R	>=16.0	/	R	>=4.0	/	R	>=128.0	/	R	>=8.0	/	R	>=8.0	/	R	>=16.0	/	R	>=128.0	/	R	<=0.5	/	S	>=16.0	/
Aba222465	2	XDR	>=16.0	/	R	>=16.0	/	R	>=64.0	/	R	>=64.0	/	R	>=64.0	/	R	>=320.0	/	R	>=32.0	/	R	>=16.0	/	R	>=4.0	/	R	>=128.0	/	R	2	/	S	>=8.0	/	R	>=16.0	/	R	>=128.0	/	R	<=0.5	/	S	>=16.0	/
Aba222489	697	XDR	8	/	I	>=16.0	/	R	>=64.0	/	R	>=64.0	/	R	/	6	R	>=320.0	/	R	>=32.0	/	R	>=16.0	/	R	>=4.0	/	R	>=128.0	/	R	2	/	S	>=8.0	/	R	>=16.0	/	R	>=128.0	/	R	<=0.5	/	S	>=16.0	/
Aba222516	2	XDR	>=16.0	/	R	>=16.0	/	R	>=64.0	/	R	>=64.0	/	R	>=64.0	/	R	>=320.0	/	R	>=32.0	/	R	>=16.0	/	R	>=4.0	/	R	>=128.0	/	R	/	19	S	>=8.0	/	R	>=16.0	/	R	>=128.0	/	R	<=0.5	/	S	>=16.0	/
Aba222536	2	XDR	8	/	I	>=16.0	/	R	>=64.0	/	R	>=64.0	/	R	>=64.0	/	R	<=20.0	/	S	>=32.0	/	R	>=16.0	/	R	>=4.0	/	R	>=128.0	/	R	2	/	S	>=8.0	/	R	>=16.0	/	R	>=128.0	/	R	<=0.5	/	S	>=16.0	/
Aba222537	697	XDR	8	/	I	>=16.0	/	R	>=64.0	/	R	>=64.0	/	R	/	6	R	>=320.0	/	R	>=32.0	/	R	>=16.0	/	R	>=4.0	/	R	>=128.0	/	R	2	/	S	>=8.0	/	R	>=16.0	/	R	>=128.0	/	R	<=0.5	/	S	>=16.0	/
Aba222569	2	XDR	4	/	S	>=16.0	/	R	>=64.0	/	R	>=64.0	/	R	/	6	R	>=320.0	/	R	>=32.0	/	R	>=16.0	/	R	>=4.0	/	R	>=128.0	/	R	2	/	S	>=8.0	/	R	>=16.0	/	R	>=128.0	/	R	<=0.5	/	S	>=16.0	/
Aba222571	2	XDR	4	/	S	>=16.0	/	R	>=64.0	/	R	>=64.0	/	R	/	6	R	>=320.0	/	R	>=32.0	/	R	>=16.0	/	R	>=4.0	/	R	>=128.0	/	R	1	/	S	>=8.0	/	R	>=16.0	/	R	>=128.0	/	R	<=0.5	/	S	>=16.0	/
Aba222656	2	XDR	4	/	S	>=16.0	/	R	>=64.0	/	R	>=64.0	/	R	/	6	R	>=320.0	/	R	>=32.0	/	R	>=16.0	/	R	>=4.0	/	R	>=128.0	/	R	1	/	S	>=8.0	/	R	>=16.0	/	R	>=128.0	/	R	<=0.5	/	S	>=16.0	/
Aba222783	2	XDR	2	/	S	>=16.0	/	R	>=64.0	/	R	>=64.0	/	R	>=64.0	/	R	>=320.0	/	R	16	/	I	>=16.0	/	R	>=4.0	/	R	>=128.0	/	R	<=0.5	/	S	>=8.0	/	R	>=16.0	/	R	>=128.0	/	R	<=0.5	/	S	>=16.0	/
[truncated: 1 more columns]

## Sheet: Table S3
Table S3 The reffered break points of each antibiotic
Antibitics	S	I	R	Method
Minocycline (MNO)	<=4	8	>=16	MIC
Meropenem (MEM)	<=2	4	>=8	MIC
Ceftazidime (CAZ)	<=8	16	>=32	MIC
Cefoperazone/Sulbactam (CSL)	<=16	32	>=64	MIC
Amikacin (AMK)	<=16	32	>=64	MIC
Sulfametoxazole (SXT)	<=2	/	>=4	MIC
Cefepime (FEP)	<=8	16	>=32	MIC
Imipenem (IPM)	<=2	4	>=8	MIC
Ciprofloxacin (CIP)	<=1	2	>=4	MIC
Piperacillin/Tazobactam (TZP)	<=16	32-64	>=128	MIC
Tigecycline (TGC)	<=2	4	>=8	MIC
Levofloxacin (LEV)	<=2	4	>=8	MIC
Tobramycin (TOB)	<=4	8	>=16	MIC
Colistin (COL)	<=2	/	>=4	MIC
Ticarcillin/Clavulanate (TIC)	>=20	15-19	<=14	KB
Doxycycline (DOX)	>=13	10-12	<=9	KB
Meropenem (MEM)	>=18	15-17	<=9	KB
Amikacin (AMK)	>=17	15-16	<=14	KB
Tigecycline (TGC)	>=16	13-15	<=12	KB

## Sheet: Table S4
Table S4 Resistance Rates of 16 Antibiotics in 140 clinical isolated Acinetobacter baumannii
Antibiotic Class	Drug	Resistant	Intermediate	Sensitive	NA	Total Number	Resistant (%)	Intermediate (%)	Sensitive (%)	Percent of NA
Carbapenem	IPM	138	0	2	0	140	0.9857	0	0.0143	0
	MEM	138	0	2	0	140	0.9857	0	0.0143	0
Fluoroquinolone	CIP	140	0	0	0	140	1	0	0	0
	LEV	128	11	1	0	140	0.9143	0.0786	0.0071	0
Aminoglycoside	AMK	128	1	10	1	140	0.9143	0.0071	0.0714	0.0071
	TOB	120	0	20	0	140	0.8571	0	0.1429	0
Cephalosporin	CAZ	138	1	1	0	140	0.9857	0.0071	0.0071	0
	FEP	112	25	3	0	140	0.8	0.1786	0.0214	0
β-Lactamase inhibitor complex	TIC	138	2	0	0	140	0.9857	0.0143	0	0
	CSL	114	20	6	0	140	0.8143	0.1429	0.0429	0
	TZP	140	0	0	0	140	1	0	0	0
Sulfonamide	SXT	107	0	33	0	140	0.7643	0	0.2357	0
Tetracycline	DOX	136	2	2	0	140	0.9714	0.0143	0.0143	0
	MNO	28	50	62	0	140	0.2	0.3571	0.4429	0
	TGC	2	11	126	0	140	0.0144	0.0791	0.9065	0
Peptide	PMB	0	4	136	0	140	0	0.0286	0.9714	0
ps: AMK: Amikacin; CAZ: Ceftazidime; CIP: Ciprofloxacin; CSL: Cefoperazone/Sulbactam; DOX: Doxycycline; FEP: Cefepime; IPM: Imipenem; LEV: Levofloxacin; MEM: Meropenem; MNO: Minocycline; PMB: Polymyxin B SXT: Sulfametoxazole; TGC: Tetracycline; TIC: Ticarcillin/Clavulanate; TOB: Tobramycin; TZP: Piperacillin/Tazobactam; NA: not available.

## Sheet: Table S5
Table S5 Distribution characteristics of different ST types in 140 clinical isolated Acinetobacter baumannii
ST	Total number	Multi-drug resistance		Health-settings		Prognosis
		MDR	XDR	HAI	CAI	Die	Other
ST2	130 (92.9%)	75 (57.69%)	55 (42.31%)	124 (95.38%)	6 (4.62%)	34 (26.15%)	96 (73.85%)
ST697	7 (5.0%)	0 (0.0%)	7 (100%)	7 (100%)	0 (0.0%)	0 (0.0%)	7 (100%)
ST109	1 (0.7%)	1 (100%)	0 (0.0%)	1 (100%)	0 (0.0%)	0 (0.0%)	1 (100%)
ST23	1 (0.7%)	1 (100%)	0 (0.0%)	1 (100%)	0 (0.0%)	0 (0.0%)	1 (100%)
ST-	1 (0.7%)	0 (0.0%)	1 (100%)	1 (100%)	0 (0.0%)	0 (0.0%)	1 (100%)

## Sheet: Table S6
Table S6 Evaluation of Combined drug susceptibility testing in 140 Acinetobacter baumannii.
Strain ID	Drug resistance	Combining drug susceptibility test
		TGC + AMK	TGC+CSL	TGC + MEM	TGC + LEV	TGC+PMB	CSL + AMK	CSL + MNO	CSL + PMB	CSL + MEM	CSL + LEV + MNO	CSL + LEV + FOS	CSL + FOS + IPM	CSL + IPM + MNO	IPM + FOS + TOB
Aba211610	MDR		Synergetic		Synergetic	Synergetic		Synergetic	Synergetic			Synergetic	Synergetic	Synergetic
Aba211612	MDR	Synergetic	Synergetic			Synergetic		Synergetic	Synergetic			Synergetic
Aba211633	XDR		Synergetic			Synergetic		Synergetic	Synergetic
Aba211637	MDR		Synergetic			Synergetic		Synergetic	Synergetic				Synergetic	Synergetic
Aba211653	MDR		Synergetic	Synergetic		Synergetic		Synergetic
Aba211714	MDR		Synergetic			Synergetic		Synergetic	Synergetic
Aba211744	MDR		Synergetic			Synergetic		Synergetic	Synergetic
Aba211748	XDR		Synergetic			Synergetic		Synergetic	Synergetic				Synergetic	Synergetic
Aba211757	XDR		Synergetic			Synergetic		Synergetic	Synergetic
Aba211810	MDR		Synergetic	Synergetic	Synergetic	Synergetic		Synergetic	Synergetic	Synergetic			Synergetic	Synergetic
Aba211854	MDR		Synergetic			Synergetic		Synergetic	Synergetic				Synergetic
Aba211903	MDR		Synergetic		Synergetic	Synergetic		Synergetic	Synergetic				Synergetic
Aba211905	MDR		Synergetic			Synergetic		Synergetic	Synergetic				Synergetic	Synergetic
Aba211949	XDR		Synergetic			Synergetic		Synergetic	Synergetic
Aba212000	MDR		Synergetic			Synergetic		Synergetic	Synergetic
Aba212016	XDR		Synergetic		Synergetic	Synergetic		Synergetic	Synergetic			Synergetic	Synergetic	Synergetic
Aba212077	MDR		Synergetic		Synergetic	Synergetic		Synergetic	Synergetic			Synergetic	Synergetic	Synergetic
Aba213112	XDR		Synergetic	Synergetic		Synergetic		Synergetic	Synergetic	Synergetic		Synergetic	Synergetic	Synergetic
Aba213128	MDR	Synergetic	Synergetic	Synergetic		Synergetic	Synergetic		Synergetic	Synergetic			Synergetic	Synergetic	Synergetic
Aba213147	XDR		Synergetic			Synergetic		Synergetic	Synergetic
Aba213179	MDR		Synergetic			Synergetic		Synergetic	Synergetic
Aba213218	MDR		Synergetic			Synergetic		Synergetic	Synergetic
Aba213222	XDR		Synergetic	Synergetic	Synergetic	Synergetic		Synergetic	Synergetic	Synergetic		Synergetic	Synergetic	Synergetic
Aba213319	MDR		Synergetic			Synergetic		Synergetic	Synergetic
Aba213320	MDR		Synergetic			Synergetic		Synergetic	Synergetic				Synergetic	Synergetic
Aba213379	MDR		Synergetic			Synergetic		Synergetic	Synergetic
Aba213419	MDR	Synergetic	Synergetic			Synergetic	Synergetic	Synergetic	Synergetic
Aba213420	XDR		Synergetic			Synergetic		Synergetic	Synergetic
Aba213422	XDR		Synergetic			Synergetic		Synergetic	Synergetic
Aba213442	MDR		Synergetic			Synergetic		Synergetic	Synergetic
Aba213485	MDR		Synergetic			Synergetic		Synergetic	Synergetic				Synergetic	Synergetic
Aba213608	XDR		Synergetic		Synergetic	Synergetic		Synergetic	Synergetic					Synergetic	Synergetic
Aba213687	MDR		Synergetic			Synergetic		Synergetic	Synergetic				Synergetic	Synergetic
Aba213867	MDR		Synergetic	Synergetic	Synergetic	Synergetic		Synergetic	Synergetic	Synergetic	Synergetic	Synergetic	Synergetic
Aba213965	MDR		Synergetic		Synergetic	Synergetic		Synergetic	Synergetic				Synergetic	Synergetic
Aba213991	XDR		Synergetic			Synergetic			Synergetic
Aba214032	XDR
Aba214041	MDR		Synergetic		Synergetic	Synergetic		Synergetic	Synergetic			Synergetic	Synergetic	Synergetic
Aba214044	MDR		Synergetic			Synergetic		Synergetic	Synergetic
Aba214098	MDR		Synergetic			Synergetic		Synergetic	Synergetic				Synergetic
Aba214121	XDR		Synergetic			Synergetic		Synergetic	Synergetic				Synergetic	Synergetic
Aba214130	XDR		Synergetic			Synergetic		Synergetic	Synergetic					Synergetic
Aba214134	MDR		Synergetic			Synergetic		Synergetic	Synergetic
Aba214141	MDR		Synergetic			Synergetic		Synergetic	Synergetic
Aba214230	MDR		Synergetic		Synergetic	Synergetic		Synergetic	Synergetic			Synergetic
Aba214370	MDR		Synergetic		Synergetic	Synergetic		Synergetic	Synergetic			Synergetic
Aba214390	XDR		Synergetic			Synergetic		Synergetic	Synergetic
Aba214463	XDR		Synergetic	Synergetic	Synergetic	Synergetic				Synergetic	Synergetic		Synergetic
Aba214481	MDR		Synergetic		Synergetic	Synergetic		Synergetic	Synergetic		Synergetic	Synergetic
Aba214507	MDR		Synergetic	Synergetic		Synergetic		Synergetic	Synergetic	Synergetic			Synergetic
Aba214509	XDR		Synergetic	Synergetic	Synergetic	Synergetic				Synergetic	Synergetic		Synergetic
Aba214590	MDR		Synergetic			Synergetic		Synergetic	Synergetic
Aba214696	XDR		Synergetic			Synergetic		Synergetic					Synergetic
Aba214712	XDR		Synergetic		Synergetic	Synergetic		Synergetic		Synergetic
Aba214713	XDR		Synergetic	Synergetic		Synergetic		Synergetic	Synergetic	Synergetic			Synergetic
Aba214725	XDR		Synergetic			Synergetic		Synergetic	Synergetic
Aba214728	MDR		Synergetic			Synergetic		Synergetic	Synergetic
Aba214733	XDR		Synergetic			Synergetic		Synergetic	Synergetic
Aba214740	MDR		Synergetic			Synergetic		Synergetic
Aba214813	MDR		Synergetic			Synergetic		Synergetic	Synergetic
Aba224857	XDR		Synergetic			Synergetic		Synergetic	Synergetic
Aba214960	XDR		Synergetic		Synergetic	Synergetic		Synergetic	Synergetic			Synergetic
Aba214961	MDR		Synergetic			Synergetic		Synergetic	Synergetic
Aba214963	MDR		Synergetic			Synergetic		Synergetic	Synergetic
Aba220015	XDR		Synergetic			Synergetic		Synergetic
Aba220040	MDR		Synergetic			Synergetic		Synergetic	Synergetic
Aba220116	XDR		Synergetic			Synergetic		Synergetic	Synergetic
Aba220190	XDR		Synergetic			Synergetic		Synergetic	Synergetic
Aba220192	MDR		Synergetic			Synergetic		Synergetic	Synergetic
Aba220222	XDR		Synergetic	Synergetic		Synergetic		Synergetic	Synergetic	Synergetic			Synergetic	Synergetic
Aba220284	XDR		Synergetic			Synergetic		Synergetic	Synergetic
Aba220425	MDR		Synergetic			Synergetic		Synergetic	Synergetic
Aba220554	XDR		Synergetic			Synergetic		Synergetic	Synergetic
Aba220586	XDR		Synergetic			Synergetic		Synergetic	Synergetic				Synergetic
Aba220730	XDR		Synergetic			Synergetic		Synergetic	Synergetic
Aba220846	MDR		Synergetic			Synergetic		Synergetic	Synergetic
Aba220870	XDR		Synergetic			Synergetic		Synergetic	Synergetic
Aba220930	MDR		Synergetic			Synergetic		Synergetic	Synergetic
Aba220968	XDR		Synergetic			Synergetic		Synergetic	Synergetic
Aba220982	MDR		Synergetic			Synergetic		Synergetic	Synergetic
Aba221002	XDR		Synergetic			Synergetic		Synergetic	Synergetic
Aba221101	MDR		Synergetic			Synergetic		Synergetic	Synergetic
Aba221103	MDR	Synergetic	Synergetic			Synergetic		Synergetic	Synergetic
Aba221197	MDR		Synergetic			Synergetic		Synergetic
Aba221220	XDR		Synergetic		Synergetic	Synergetic		Synergetic
Aba221236	XDR		Synergetic			Synergetic		Synergetic	Synergetic				Synergetic	Synergetic
Aba221262	XDR		Synergetic	Synergetic		Synergetic		Synergetic		Synergetic			Synergetic
Aba221264	MDR		Synergetic			Synergetic		Synergetic	Synergetic				Synergetic	Synergetic
Aba221281	XDR		Synergetic			Synergetic		Synergetic	Synergetic
Aba221289	MDR		Synergetic			Synergetic		Synergetic	Synergetic
Aba221331	XDR		Synergetic			Synergetic			Synergetic
Aba221373	MDR		Synergetic	Synergetic	Synergetic	Synergetic	Synergetic	Synergetic	Synergetic	Synergetic	Synergetic		Synergetic	Synergetic	Synergetic
Aba221386	MDR		Synergetic			Synergetic		Synergetic	Synergetic				Synergetic
Aba221441	MDR		Synergetic			Synergetic		Synergetic	Synergetic				Synergetic	Synergetic
Aba221468	XDR		Synergetic			Synergetic		Synergetic	Synergetic
Aba221480	MDR		Synergetic			Synergetic			Synergetic
Aba221481	XDR		Synergetic		Synergetic	Synergetic		Synergetic	Synergetic
Aba221511	MDR		Synergetic			Synergetic		Synergetic	Synergetic
Aba221512	XDR		Synergetic		Synergetic	Synergetic		Synergetic	Synergetic					Synergetic
Aba221539	MDR		Synergetic		Synergetic	Synergetic		Synergetic	Synergetic
Aba221568	MDR		Synergetic			Synergetic		Synergetic	Synergetic
Aba221569	MDR	Synergetic	Synergetic			Synergetic
Aba221570	MDR		Synergetic			Synergetic		Synergetic	Synergetic
Aba221636	XDR		Synergetic			Synergetic		Synergetic	Synergetic				Synergetic	Synergetic
Aba221637	XDR		Synergetic			Synergetic		Synergetic	Synergetic
Aba221655	MDR		Synergetic			Synergetic		Synergetic	Synergetic
Aba221673	MDR		Synergetic			Synergetic		Synergetic	Synergetic
Aba221675	MDR		Synergetic	Synergetic		Synergetic		Synergetic	Synergetic	Synergetic				Synergetic
Aba221717	MDR		Synergetic			Synergetic		Synergetic	Synergetic
Aba221719	MDR		Synergetic			Synergetic		Synergetic	Synergetic
Aba221722	MDR		Synergetic			Synergetic		Synergetic	Synergetic
Aba221753	MDR		Synergetic			Synergetic		Synergetic	Synergetic
Aba221790	MDR		Synergetic			Synergetic		Synergetic	Synergetic			Synergetic	Synergetic	Synergetic
Aba221791	MDR		Synergetic			Synergetic		Synergetic	Synergetic		Synergetic	Synergetic
Aba221842	MDR		Synergetic			Synergetic		Synergetic	Synergetic
Aba221903	MDR	Synergetic	Synergetic	Synergetic	Synergetic	Synergetic	Synergetic	Synergetic	Synergetic	Synergetic			Synergetic	Synergetic	Synergetic
Aba221910	XDR		Synergetic		Synergetic	Synergetic		Synergetic	Synergetic			Synergetic		Synergetic
Aba222124	MDR		Synergetic			Synergetic		Synergetic	Synergetic
Aba222137	XDR		Synergetic			Synergetic		Synergetic
Aba222138	XDR		Synergetic			Synergetic		Synergetic	Synergetic
Aba222160	MDR		Synergetic			Synergetic		Synergetic	Synergetic
Aba222167	MDR	Synergetic	Synergetic	Synergetic		Synergetic	Synergetic	Synergetic	Synergetic	Synergetic			Synergetic	Synergetic
Aba222174	MDR		Synergetic		Synergetic	Synergetic		Synergetic	Synergetic			Synergetic
Aba222218	MDR		Synergetic	Synergetic	Synergetic	Synergetic		Synergetic	Synergetic			Synergetic	Synergetic	Synergetic
Aba222231	XDR		Synergetic			Synergetic		Synergetic	Synergetic
Aba222265	MDR		Synergetic	Synergetic	Synergetic	Synergetic		Synergetic	Synergetic	Synergetic		Synergetic	Synergetic	Synergetic
Aba222274	XDR		Synergetic			Synergetic			Synergetic				Synergetic
Aba222275	XDR		Synergetic			Synergetic			Synergetic
Aba222356	MDR		Synergetic			Synergetic		Synergetic	Synergetic		Synergetic	Synergetic
Aba222359	XDR	Synergetic	Synergetic			Synergetic			Synergetic				Synergetic
Aba222462	XDR		Synergetic			Synergetic		Synergetic	Synergetic				Synergetic
Aba222465	XDR		Synergetic			Synergetic		Synergetic	Synergetic
Aba222489	XDR		Synergetic			Synergetic		Synergetic	Synergetic
Aba222516	XDR		Synergetic			Synergetic		Synergetic	Synergetic
Aba222536	XDR		Synergetic			Synergetic		Synergetic	Synergetic				Synergetic	Synergetic
Aba222537	XDR		Synergetic			Synergetic		Synergetic	Synergetic
Aba222569	XDR		Synergetic			Synergetic		Synergetic	Synergetic
Aba222571	XDR		Synergetic			Synergetic		Synergetic	Synergetic
Aba222656	XDR		Synergetic			Synergetic		Synergetic					Synergetic	Synergetic
Aba222783	XDR		Synergetic		Synergetic	Synergetic		Synergetic	Synergetic			Synergetic

## Sheet: Table S7
Table S7 Comparison of effectiveness of combined drug sets for the whole, MDR and XDR isolates
Combinations		Synergetic rate			Chi-seq test
		All	XDR	MDR	P value	Corrected P value (FDR =0.05)	Significance
TGC	AMK+TGC	0.0571429	0.0151515	0.0909091	0.289	0.675
	CSL+TGC	0.992857	0.984127	1	0.002	0.021	*
	MEM+TGC	0.128571	0.111111	0.142857	0.857	0.943
	LEV+TGC	0.2	0.190476	0.207792	0.912	0.943
	PMB+TGC	0.992857	0.984127	1	0.002	0.021	*
CSL	AMK+CSL	0.0357143	0	0.0649351	0.315	0.675
	MNO+CSL	0.921429	0.873016	0.961039	0.038	0.266
	PMB+CSL	0.9	0.84127	0.948052	0.045	0.266
	MEM+CSL	0.121429	0.126984	0.116883	0.934	0.943
LEV+CSL	LEV+MNO+CSL	0.05	0.031746	0.0649351	0.718	0.905
	LEV+FOS+CSL	0.142857	0.0952381	0.181818	0.587	0.863
IMP	FOS+IPM+CSL	0.314286	0.301587	0.324675	0.821	0.943
	IPM+MNO+CSL	0.242857	0.222222	0.25974	0.896	0.943
	IPM+FOS+TOB	0.0285714	0.015873	0.038961	0.642	0.881

## Sheet: Table S8
Table S8 Statistics of sequencing data.
Sample	Raw Reads	Raw Base(G)	Clean Reads	Clean Base(G)	Effective(%)	Error(%)	Q20(%)	Q30(%)	GC(%)
Aba211610	7594952	1.14	7585600	1.14	99.88	0.03	98.08	94	38.97
Aba211612	7811194	1.17	7801194	1.17	99.87	0.03	97.75	93.15	39.04
Aba211633	8127098	1.22	8118070	1.22	99.89	0.03	97.79	93.26	39.03
Aba211637	8948284	1.34	8936778	1.34	99.87	0.03	97.86	93.45	39
Aba211653	7453184	1.12	7444798	1.12	99.89	0.03	97.86	93.46	38.91
Aba211714	8600494	1.29	8593008	1.29	99.91	0.03	97.77	93.16	38.78
Aba211744	8639700	1.3	8630564	1.29	99.89	0.03	97.79	93.28	38.83
Aba211748	8107524	1.22	8097180	1.21	99.87	0.03	97.64	92.9	39.2
Aba211757	7443112	1.12	7432162	1.11	99.85	0.03	97.91	93.57	38.89
Aba211810	7165230	1.07	7156028	1.07	99.87	0.03	97.72	93.09	39.26
Aba211854	8178394	1.23	8163688	1.22	99.82	0.03	98.03	93.86	38.87
Aba211903	7739530	1.16	7729188	1.16	99.87	0.03	97.81	93.32	38.99
Aba211905	6803376	1.02	6796498	1.02	99.9	0.03	97.62	92.85	38.79
Aba211949	8258686	1.24	8246816	1.24	99.86	0.03	97.77	93.25	39.3
Aba212000	8983836	1.35	8970652	1.35	99.85	0.03	98	93.79	38.91
Aba212016	9635526	1.45	9623542	1.44	99.88	0.03	97.84	93.4	39.02
Aba212077	8431828	1.26	8424002	1.26	99.91	0.03	97.84	93.39	38.77
Aba213112	8504356	1.28	8491432	1.27	99.85	0.03	97.94	93.63	39.02
Aba213128	7414226	1.11	7406598	1.11	99.9	0.03	97.92	93.58	38.94
Aba213147	7344784	1.1	7337244	1.1	99.9	0.03	97.82	93.32	38.62
Aba213179	7805784	1.17	7797520	1.17	99.89	0.03	97.84	93.38	39
Aba213218	8077140	1.21	8061116	1.21	99.8	0.03	97.75	93.17	39.03
Aba213222	8160758	1.22	8140678	1.22	99.75	0.03	97.86	93.48	39.2
Aba213319	7159042	1.07	7147574	1.07	99.84	0.03	98.04	93.91	38.92
Aba213320	7690432	1.15	7681008	1.15	99.88	0.03	97.76	93.2	38.83
Aba213379	7818618	1.17	7807100	1.17	99.85	0.03	97.92	93.61	38.97
Aba213419	8029254	1.2	8021310	1.2	99.9	0.03	97.97	93.69	39
Aba213420	9059890	1.36	9047042	1.36	99.86	0.03	97.87	93.5	39.18
Aba213422	8137282	1.22	8129722	1.22	99.91	0.03	97.84	93.38	38.82
Aba213442	7248170	1.09	7237510	1.09	99.85	0.03	97.81	93.3	38.9
Aba213485	8400968	1.26	8391914	1.26	99.89	0.03	97.83	93.38	38.98
Aba213608	7504866	1.13	7498006	1.12	99.91	0.03	97.74	93.15	38.99
Aba213687	6918414	1.04	6907768	1.04	99.85	0.03	97.96	93.69	38.87
Aba213867	8540750	1.28	8527738	1.28	99.85	0.03	98	93.8	38.7
Aba213965	7780782	1.17	7768416	1.17	99.84	0.03	97.86	93.44	38.99
Aba213991	7943032	1.19	7931370	1.19	99.85	0.03	97.87	93.45	38.83
Aba214032	8541838	1.28	8535532	1.28	99.93	0.03	97.72	93.06	39.21
Aba214041	8286280	1.24	8277268	1.24	99.89	0.03	97.81	93.32	39.17
Aba214044	8928680	1.34	8917890	1.34	99.88	0.03	97.97	93.73	38.9
Aba214098	8221564	1.23	8211652	1.23	99.88	0.03	97.18	91.86	38.87
Aba214121	9337328	1.4	9325012	1.4	99.87	0.03	97.78	93.23	38.89
Aba214130	9695386	1.45	9684278	1.45	99.89	0.03	97.96	93.7	38.99
Aba214134	7856692	1.18	7847442	1.18	99.88	0.03	98	93.77	38.74
Aba214141	7352016	1.1	7339918	1.1	99.84	0.03	97.89	93.49	38.69
Aba214196	8542458	1.28	8528654	1.28	99.84	0.03	97.76	93.57	48.6
Aba214230	8237952	1.24	8225588	1.23	99.85	0.03	97.82	93.36	38.8
Aba214370	8887606	1.33	8873818	1.33	99.84	0.03	97.86	93.42	38.85
Aba214390	7941568	1.19	7934266	1.19	99.91	0.03	97.65	92.9	38.92
Aba214442	10240336	1.54	10221110	1.53	99.81	0.03	97.61	93.35	51.05
Aba214463	6679112	1	6671140	1	99.88	0.03	97.62	92.88	38.9
Aba214481	7893946	1.18	7884642	1.18	99.88	0.03	97.8	93.29	38.99
Aba214507	10049358	1.51	10040880	1.51	99.92	0.03	97.8	93.3	38.94
Aba214509	8554804	1.28	8546454	1.28	99.9	0.03	97.79	93.25	38.91
Aba214590	7408312	1.11	7400224	1.11	99.89	0.03	97.59	92.86	39.18
Aba214696	8229676	1.23	8220862	1.23	99.89	0.03	97.87	93.47	39.09
Aba214712	6956724	1.04	6946914	1.04	99.86	0.03	97.35	92.31	38.8
Aba214713	6897102	1.03	6889398	1.03	99.89	0.03	97.86	93.48	39.31
Aba214725	6558756	0.98	6552598	0.98	99.91	0.03	97.77	93.24	39.31
Aba214728	8027372	1.2	8019090	1.2	99.9	0.03	97.64	92.93	39.18
Aba214733	7869202	1.18	7861238	1.18	99.9	0.03	97.87	93.48	39.26
Aba214740	8258660	1.24	8249216	1.24	99.89	0.02	98.11	94.08	39.08
Aba214813	8312426	1.25	8304050	1.25	99.9	0.03	97.97	93.72	39.03
Aba214960	9061694	1.36	9053460	1.36	99.91	0.03	98.01	93.77	38.81
Aba214961	7726234	1.16	7719360	1.16	99.91	0.03	97.6	92.8	38.9
Aba214963	7503216	1.13	7496486	1.12	99.91	0.03	97.9	93.5	39.09
Aba215021	8616324	1.29	8608454	1.29	99.91	0.03	97.54	92.81	43.87
Aba220015	6803058	1.02	6795546	1.02	99.89	0.03	97.89	93.5	39.11
Aba220040	7042520	1.06	7014996	1.05	99.61	0.03	97.24	92.36	39.09
Aba220116	6938532	1.04	6932108	1.04	99.91	0.03	97.75	93.17	39.19
Aba220190	7429914	1.11	7422742	1.11	99.9	0.03	97.37	92.3	39.14
Aba220191	9050444	1.36	9037536	1.36	99.86	0.03	97.2	92.15	50.1
Aba220192	8262494	1.24	8254610	1.24	99.9	0.03	97.82	93.36	39.21
Aba220222	7585592	1.14	7576994	1.14	99.89	0.03	97.63	92.91	39.29
Aba220279	8492716	1.27	8463636	1.27	99.66	0.03	97.8	93.35	39.3
Aba220284	7660184	1.15	7651860	1.15	99.89	0.03	97.85	93.4	39.08
Aba220425	9473534	1.42	9463736	1.42	99.9	0.03	97.95	93.69	39.06
Aba220554	7755478	1.16	7747822	1.16	99.9	0.03	97.74	92.99	39.09
Aba220586	9032122	1.35	9019590	1.35	99.86	0.03	97.66	92.93	39.47
Aba220730	10775812	1.62	10761248	1.61	99.86	0.03	97.22	91.88	39.13
Aba220846	11253308	1.69	11237032	1.69	99.86	0.03	97.33	92.16	39.05
Aba220870	11111332	1.67	11096146	1.66	99.86	0.03	97.43	92.37	39.22
Aba220930	7052174	1.06	7045106	1.06	99.9	0.03	97.84	93.25	39.22
Aba220968	6575500	0.99	6568474	0.99	99.89	0.03	97.9	93.39	39.1
Aba220982	7641712	1.15	7633756	1.15	99.9	0.03	97.79	93.1	39.28
Aba221002	6978384	1.05	6967514	1.05	99.84	0.03	98.08	93.84	39.37
Aba221101	9050220	1.36	9042300	1.36	99.91	0.03	97.86	93.3	39.15
Aba221103	8015678	1.2	8007260	1.2	99.89	0.03	97.87	93.32	38.97
Aba221197	6706554	1.01	6701342	1.01	99.92	0.03	97.8	93.13	39.02
Aba221220	8965298	1.34	8956852	1.34	99.91	0.03	97.81	93.31	39.28
Aba221236	6971672	1.05	6965164	1.04	99.91	0.03	97.99	93.78	39.28
Aba221262	7878268	1.18	7873238	1.18	99.94	0.03	97.78	93.24	39.1
Aba221264	7101068	1.07	7092518	1.06	99.88	0.03	97.78	93.22	39.2
Aba221281	7281178	1.09	7272930	1.09	99.89	0.03	97.71	93.11	39.28
Aba221289	8187346	1.23	8180224	1.23	99.91	0.03	97.85	93.43	39.16
Aba221331	7632540	1.14	7623014	1.14	99.88	0.03	97.79	93.25	39.23
Aba221373	8029330	1.2	8018470	1.2	99.86	0.03	97.85	93.46	39.28
Aba221386	7756538	1.16	7751616	1.16	99.94	0.03	97.77	93.2	39.06
Aba221441	10750702	1.61	10736332	1.61	99.87	0.03	97.4	92.33	39.28
Aba221468	7268974	1.09	7259004	1.09	99.86	0.03	98.13	93.99	39.09
Aba221480	6686482	1	6679516	1	99.9	0.03	97.67	92.82	39.23
Aba221481	7285952	1.09	7278772	1.09	99.9	0.03	97.76	93.02	38.96
Aba221511	6823600	1.02	6802522	1.02	99.69	0.03	97.36	92.62	39.19
Aba221512	6654658	1	6648366	1	99.91	0.03	97.78	93.07	39.12
Aba221539	8275684	1.24	8268050	1.24	99.91	0.03	97.84	93.4	39.05
Aba221568	6611270	0.99	6607380	0.99	99.94	0.03	97.72	93.1	38.89
Aba221569	7333216	1.1	7324328	1.1	99.88	0.03	97.6	92.84	39.48
Aba221570	9179416	1.38	9170628	1.38	99.9	0.03	97.84	93.37	39.21
Aba221636	8011772	1.2	8002166	1.2	99.88	0.03	98	93.8	38.96
Aba221637	7778588	1.17	7766892	1.17	99.85	0.03	97.91	93.57	39.34
Aba221655	7403458	1.11	7393902	1.11	99.87	0.03	97.83	93.38	39.28
Aba221673	8121182	1.22	8114014	1.22	99.91	0.03	98.01	93.85	39
Aba221675	8837710	1.33	8828124	1.32	99.89	0.03	97.71	93.08	39.19
Aba221677	9836418	1.48	9827802	1.47	99.91	0.03	97.73	93.57	57.04
Aba221717	6566572	0.98	6561512	0.98	99.92	0.03	97.89	93.53	39.06
Aba221719	7081622	1.06	7075072	1.06	99.91	0.03	97.69	92.97	38.77
Aba221722	7149252	1.07	7142334	1.07	99.9	0.03	97.63	92.88	39.04
Aba221753	6679352	1	6672796	1	99.9	0.03	97.57	92.71	38.9
Aba221790	7211780	1.08	7204000	1.08	99.89	0.03	97.94	93.63	38.93
Aba221791	7159390	1.07	7151444	1.07	99.89	0.03	97.8	93.31	39.06
Aba221842	8548646	1.28	8539324	1.28	99.89	0.03	97.66	92.95	39.02
Aba221903	7556284	1.13	7548604	1.13	99.9	0.03	97.91	93.56	39.33
Aba221910	7890184	1.18	7882368	1.18	99.9	0.03	97.98	93.72	39.16
Aba222123	8464922	1.27	8455982	1.27	99.89	0.03	97.73	93.24	42.75
Aba222124	8186400	1.23	8180976	1.23	99.93	0.03	97.75	93.13	38.97
Aba222137	8917350	1.34	8904704	1.34	99.86	0.03	97.78	93.24	38.97
Aba222138	8467124	1.27	8459352	1.27	99.91	0.03	97.62	92.85	38.91
Aba222160	7828422	1.17	7820222	1.17	99.9	0.03	97.66	92.93	38.99
Aba222167	10652382	1.6	10638416	1.6	99.87	0.03	97.57	92.78	38.98
Aba222174	6789436	1.02	6777740	1.02	99.83	0.03	97.39	92.28	39.11
Aba222218	8395658	1.26	8383826	1.26	99.86	0.03	97.74	93.17	39.11
Aba222231	7515982	1.13	7508218	1.13	99.9	0.03	97.56	92.71	39.04
Aba222265	7503120	1.13	7495190	1.12	99.89	0.03	97.84	93.38	39.29
Aba222274	7586954	1.14	7578202	1.14	99.88	0.03	97.92	93.59	39.07
Aba222275	8105762	1.22	8095632	1.21	99.88	0.03	97.68	92.99	39.1
Aba222356	7996072	1.2	7985590	1.2	99.87	0.03	98.05	93.93	39.22
Aba222359	8523116	1.28	8512358	1.28	99.87	0.03	97.92	93.61	39.03
Aba222462	8854188	1.33	8839814	1.33	99.84	0.03	98.02	93.82	39.12
Aba222465	8916336	1.34	8905360	1.34	99.88	0.03	97.92	93.62	39.56
Aba222489	7442850	1.12	7421010	1.11	99.71	0.03	97.77	93.16	39.18
Aba222516	6642836	1	6633386	1	99.86	0.03	97.73	93.1	38.91
Aba222536	7183984	1.08	7172672	1.08	99.84	0.03	97.8	93.35	39.52
Aba222537	7004842	1.05	6984856	1.05	99.71	0.03	97.95	93.71	39.3
Aba222569	7637564	1.15	7624034	1.14	99.82	0.03	97.83	93.41	39.17
Aba222571	7538358	1.13	7530800	1.13	99.9	0.03	97.97	93.72	39.13
Aba222656	6636114	1	6628592	0.99	99.89	0.03	97.74	93.13	39.11
Aba222783	7448684	1.12	7439576	1.12	99.88	0.03	97.85	93.41	39.22
Aba222785	10242030	1.54	10194402	1.53	99.53	0.03	97.38	92.7	38.85
Aba224857	8916396	1.34	8908310	1.34	99.91	0.03	97.76	93.18	39.19

## Sheet: Table S9
Table S9 Genome assembly, evaluation and coding sequences annotation of the 148 clinical isolates
Strain	CtgNum	Length	Contig N50	Contig N90	Contig Max	GC %	Genes	CDS	tRNA	rRNA	BUSCO (Completeness)	BUSCO (Single copies)	BUSCO (Duplicated copies)	MLST	Species 1	Species 2
Aba211610	62	3950997	181271	42517	354933	38.76	3783	3716	64	3	0.984	0.984	0	2	Acinetobacter baumannii
Aba211612	81	3922876	137071	40610	364237	38.89	3749	3681	65	3	0.984	0.984	0	2	Acinetobacter baumannii
Aba211633	83	4023264	156159	42606	256604	38.85	3886	3819	64	3	0.984	0.984	0	2	Acinetobacter baumannii
Aba211637	81	4030441	164766	42608	256604	38.85	3887	3820	64	3	0.984	0.984	0	2	Acinetobacter baumannii
Aba211653	77	3970573	130860	38640	292475	38.84	3810	3743	64	3	0.984	0.984	0	2	Acinetobacter baumannii
Aba211714	65	3939438	130860	42551	350287	38.85	3798	3731	65	2	0.984	0.984	0	2	Acinetobacter baumannii
Aba211744	77	3956605	140792	48001	292475	38.82	3810	3743	64	3	0.984	0.984	0	2	Acinetobacter baumannii
Aba211748	85	4098789	150068	43592	364238	39.02	3935	3866	66	3	0.984	0.984	0	2	Acinetobacter baumannii
Aba211757	80	3986790	140790	42451	292475	38.84	3828	3761	64	3	0.984	0.984	0	2	Acinetobacter baumannii
Aba211810	113	3887771	164277	43876	364038	38.91	3701	3633	65	3	0.984	0.984	0	2	Acinetobacter baumannii
Aba211854	80	4027100	158224	42606	256604	38.86	3875	3808	64	3	0.984	0.984	0	2	Acinetobacter baumannii
Aba211903	64	3890339	171843	42602	292475	38.95	3710	3643	64	3	0.984	0.984	0	2	Acinetobacter baumannii
Aba211905	73	3981291	128747	39487	292416	38.84	3827	3760	64	3	0.984	0.984	0	2	Acinetobacter baumannii
Aba211949	93	4100761	148449	43589	364238	39.02	3938	3869	66	3	0.984	0.984	0	2	Acinetobacter baumannii
Aba212000	75	4070418	147737	42451	256604	38.82	3919	3852	64	3	0.984	0.984	0	2	Acinetobacter baumannii
Aba212016	70	3969171	162174	47155	256604	38.86	3817	3750	64	3	0.984	0.984	0	2	Acinetobacter baumannii
Aba212077	62	3950998	181271	42517	354933	38.76	3781	3714	64	3	0.984	0.984	0	2	Acinetobacter baumannii
Aba213112	89	4001046	131660	45974	353607	39.03	3831	3763	65	3	0.984	0.984	0	2	Acinetobacter baumannii
Aba213128	74	3879507	140791	41134	364238	38.96	3713	3646	64	3	0.984	0.984	0	2	Acinetobacter baumannii
Aba213147	82	3989498	130860	36790	292475	38.85	3837	3770	64	3	0.984	0.984	0	2	Acinetobacter baumannii
Aba213179	80	3996102	164760	42606	256346	38.86	3858	3791	64	3	0.984	0.984	0	2	Acinetobacter baumannii
Aba213218	62	3841284	158325	47999	292410	38.92	3669	3602	64	3	0.984	0.984	0	2	Acinetobacter baumannii
Aba213222	88	3834812	133448	41135	353608	38.95	3654	3587	64	3	0.984	0.984	0	2	Acinetobacter baumannii
Aba213319	75	4019198	164760	47336	256696	38.85	3877	3810	64	3	0.984	0.984	0	2	Acinetobacter baumannii
Aba213320	77	4025021	164760	47369	256604	38.86	3881	3814	64	3	0.984	0.984	0	2	Acinetobacter baumannii
Aba213379	82	4020776	157521	32465	256604	38.86	3877	3810	64	3	0.984	0.984	0	2	Acinetobacter baumannii
Aba213419	76	4001127	156336	42606	256604	38.85	3859	3792	64	3	0.984	0.984	0	2	Acinetobacter baumannii
Aba213420	99	3954684	131660	44088	353607	39.02	3791	3723	65	3	0.984	0.984	0	2	Acinetobacter baumannii
Aba213422	82	3991781	129528	42606	256604	38.89	3835	3768	64	3	0.984	0.984	0	2	Acinetobacter baumannii
Aba213442	72	4018824	164760	47336	256696	38.84	3880	3813	64	3	0.984	0.984	0	2	Acinetobacter baumannii
Aba213485	61	3878685	163919	48001	292475	38.93	3701	3634	64	3	0.984	0.984	0	2	Acinetobacter baumannii
Aba213608	74	4060505	133442	42606	364238	39.02	3894	3825	66	3	0.984	0.984	0	2	Acinetobacter baumannii
Aba213687	78	4024418	164760	47320	256604	38.86	3880	3813	64	3	0.984	0.984	0	2	Acinetobacter baumannii
Aba213867	73	3961196	162172	42514	292475	38.86	3801	3734	64	3	0.984	0.984	0	2	Acinetobacter baumannii
Aba213965	78	3931999	160318	42451	274426	38.95	3764	3697	64	3	0.984	0.984	0	2	Acinetobacter baumannii
Aba213991	97	3962225	124436	40996	256604	38.84	3794	3727	64	3	0.984	0.984	0	2	Acinetobacter baumannii
Aba214032	36	3976400	249646	75461	537871	38.96	3758	3689	66	3	0.984	0.984	0	-	Acinetobacter baumannii
Aba214041	60	3802165	173000	50301	292479	38.93	3615	3548	64	3	0.984	0.984	0	2	Acinetobacter baumannii
Aba214044	62	3915160	157570	42452	292387	38.82	3752	3685	64	3	0.984	0.984	0	2	Acinetobacter baumannii
Aba214098	66	3944665	135691	38923	292475	38.83	3789	3722	64	3	0.984	0.984	0	2	Acinetobacter baumannii
Aba214121	123	4043805	163751	36754	364238	38.86	3871	3804	64	3	0.984	0.984	0	2	Acinetobacter baumannii
Aba214130	76	3940120	126972	41135	291818	38.98	3759	3691	65	3	0.984	0.984	0	2	Acinetobacter baumannii
Aba214134	83	4012822	140792	38640	256604	38.87	3871	3804	64	3	0.984	0.984	0	2	Acinetobacter baumannii
Aba214141	86	4056681	149640	46516	364235	38.84	3901	3833	65	3	0.984	0.984	0	2	Acinetobacter baumannii
Aba214196	143	8354190	156246	40038	526749	53.21	7939	7794	138	7	1	0.137	0.863	-	Acinetobacter baumannii	Stenotrophomonas maltophilia
Aba214230	65	3888300	163673	42451	292476	38.82	3703	3636	64	3	0.984	0.984	0	2	Acinetobacter baumannii
Aba214370	56	3932799	167722	50056	292475	38.86	3768	3701	64	3	0.984	0.984	0	2	Acinetobacter baumannii
Aba214390	70	3877512	140792	42606	292475	38.92	3697	3630	64	3	0.984	0.984	0	2	Acinetobacter baumannii
Aba214442	149	8498965	124147	42608	378415	53.39	8012	7867	140	5	1	0.137	0.863	-	Acinetobacter baumannii	Stenotrophomonas maltophilia
Aba214463	111	4077468	137072	33396	353608	38.85	3939	3871	65	3	0.984	0.984	0	2	Acinetobacter baumannii
Aba214481	59	3850392	130860	42452	292467	38.94	3658	3591	64	3	0.984	0.984	0	2	Acinetobacter baumannii
Aba214507	77	4025063	164760	42451	256604	38.86	3883	3816	64	3	0.984	0.984	0	2	Acinetobacter baumannii
Aba214509	101	4186940	120659	30727	364125	38.93	4048	3980	65	3	0.984	0.984	0	2	Acinetobacter baumannii
Aba214590	95	3945516	136147	42451	256598	38.95	3771	3704	64	3	0.984	0.984	0	2	Acinetobacter baumannii
Aba214696	78	4010777	140792	42606	256605	38.87	3867	3801	63	3	0.984	0.984	0	2	Acinetobacter baumannii
Aba214712	74	4018307	164760	47336	256696	38.85	3878	3811	64	3	0.984	0.984	0	2	Acinetobacter baumannii
Aba214713	72	4018286	131792	52688	353607	39.05	3860	3792	65	3	0.984	0.984	0	2	Acinetobacter baumannii
Aba214725	74	3969030	131792	50056	353603	39.04	3811	3743	65	3	0.984	0.984	0	2	Acinetobacter baumannii
Aba214728	75	4019202	164760	47336	256696	38.85	3878	3811	64	3	0.984	0.984	0	2	Acinetobacter baumannii
Aba214733	74	3969542	131792	50057	353603	39.04	3812	3744	65	3	0.984	0.984	0	2	Acinetobacter baumannii
Aba214740	61	3930076	171843	47155	460191	38.85	3773	3706	64	3	0.984	0.984	0	2	Acinetobacter baumannii
Aba214813	74	4019609	164760	47336	256696	38.85	3880	3813	64	3	0.984	0.984	0	2	Acinetobacter baumannii
Aba214960	68	3946212	135692	38925	292410	38.83	3791	3724	64	3	0.984	0.984	0	2	Acinetobacter baumannii
Aba214961	68	4020300	164760	47409	272750	38.85	3882	3815	64	3	0.984	0.984	0	2	Acinetobacter baumannii
Aba214963	78	3894029	171843	42606	292475	38.96	3696	3629	64	3	0.984	0.984	0	2	Acinetobacter baumannii
Aba215021	183	9717737	167724	37274	483034	49.57	9461	9315	140	6	1	0.137	0.863	-	Acinetobacter baumannii	Klebsiella pneumoniae
Aba220015	73	4015584	161945	43976	272753	38.86	3879	3812	64	3	0.984	0.984	0	2	Acinetobacter baumannii
Aba220040	81	3893665	167724	42451	292475	38.96	3696	3629	64	3	0.984	0.984	0	2	Acinetobacter baumannii
Aba220116	82	3893961	167724	42452	292475	38.96	3696	3629	64	3	0.984	0.984	0	2	Acinetobacter baumannii
Aba220190	67	4019875	164760	47410	272750	38.85	3882	3815	64	3	0.984	0.984	0	2	Acinetobacter baumannii
Aba220191	184	8487208	127114	32984	378516	53.11	8104	7958	141	5	1	0.137	0.863	-	Acinetobacter baumannii	Stenotrophomonas maltophilia
Aba220192	82	3894009	167724	42452	292475	38.96	3697	3630	64	3	0.984	0.984	0	2	Acinetobacter baumannii
Aba220222	75	4019287	164760	47336	256696	38.85	3880	3813	64	3	0.984	0.984	0	2	Acinetobacter baumannii
Aba220279	96	4056522	88689	34519	299048	38.74	3864	3796	65	3	0.992	0.992	0	-	Acinetobacter oleivorans
Aba220284	82	3894046	167724	42452	292475	38.96	3696	3629	64	3	0.984	0.984	0	2	Acinetobacter baumannii
Aba220425	74	4018756	164760	47336	256696	38.84	3878	3811	64	3	0.984	0.984	0	2	Acinetobacter baumannii
Aba220554	80	4030261	164760	47320	256604	38.85	3889	3822	64	3	0.984	0.984	0	2	Acinetobacter baumannii
Aba220586	74	3965289	165122	42451	256604	38.84	3805	3738	64	3	0.984	0.984	0	2	Acinetobacter baumannii
Aba220730	73	4016170	161943	43974	272753	38.86	3877	3810	64	3	0.984	0.984	0	2	Acinetobacter baumannii
Aba220846	68	4020081	164760	47409	272750	38.85	3882	3815	64	3	0.984	0.984	0	2	Acinetobacter baumannii
Aba220870	76	4028438	164760	42606	256604	38.86	3886	3819	64	3	0.984	0.984	0	2	Acinetobacter baumannii
Aba220930	74	4018370	164760	47336	256696	38.85	3879	3812	64	3	0.984	0.984	0	2	Acinetobacter baumannii
Aba220968	66	3948592	163919	38050	292475	38.83	3793	3726	64	3	0.984	0.984	0	2	Acinetobacter baumannii
Aba220982	75	4028170	164760	47320	256604	38.86	3888	3821	64	3	0.984	0.984	0	2	Acinetobacter baumannii
Aba221002	72	3983893	156334	48832	246937	38.86	3855	3788	64	3	0.984	0.984	0	697	Acinetobacter baumannii
Aba221101	84	4028057	136145	42602	257637	38.87	3884	3817	64	3	0.984	0.984	0	2	Acinetobacter baumannii
Aba221103	97	3974671	162174	42451	292475	38.85	3804	3737	64	3	0.984	0.984	0	2	Acinetobacter baumannii
Aba221197	115	4062974	130862	31719	292475	38.84	3919	3851	64	4	0.984	0.984	0	2	Acinetobacter baumannii
Aba221220	121	4132436	133467	30599	364269	39.05	3982	3913	66	3	0.984	0.984	0	2	Acinetobacter baumannii
Aba221236	84	3951608	131792	41425	349715	38.99	3791	3724	64	3	0.984	0.984	0	2	Acinetobacter baumannii
Aba221262	66	3977348	158225	53799	247850	38.86	3847	3780	64	3	0.984	0.984	0	697	Acinetobacter baumannii
Aba221264	63	3877106	167724	42606	292472	38.94	3700	3633	64	3	0.984	0.984	0	2	Acinetobacter baumannii
Aba221281	64	3867256	163919	48000	292416	38.93	3693	3626	64	3	0.984	0.984	0	2	Acinetobacter baumannii
Aba221289	86	4028163	136144	42602	256975	38.87	3885	3818	64	3	0.984	0.984	0	2	Acinetobacter baumannii
Aba221331	76	4015659	158224	43974	256604	38.86	3880	3813	64	3	0.984	0.984	0	2	Acinetobacter baumannii
Aba221373	110	3763035	110933	22137	347900	39.03	3586	3519	65	2	0.984	0.984	0	109	Acinetobacter baumannii
Aba221386	87	4028115	136144	42450	256975	38.87	3883	3816	64	3	0.984	0.984	0	2	Acinetobacter baumannii
Aba221441	67	3891046	156336	42608	256604	38.95	3707	3640	64	3	0.984	0.984	0	2	Acinetobacter baumannii
Aba221468	73	3984264	156334	48834	246938	38.86	3855	3788	64	3	0.984	0.984	0	697	Acinetobacter baumannii
Aba221480	79	4026169	137067	50068	364118	38.89	3883	3815	65	3	0.984	0.984	0	2	Acinetobacter baumannii
Aba221481	90	4017460	131792	42608	353607	38.93	3869	3801	65	3	0.984	0.984	0	2	Acinetobacter baumannii
Aba221511	93	3997354	121795	41118	256604	38.84	3848	3781	64	3	0.984	0.984	0	2	Acinetobacter baumannii
Aba221512	82	3944820	131793	42610	353608	39.03	3778	3710	65	3	0.984	0.984	0	2	Acinetobacter baumannii
Aba221539	89	3984767	130860	36285	292475	38.83	3826	3759	64	3	0.984	0.984	0	2	Acinetobacter baumannii
Aba221568	81	4028427	129526	42602	256945	38.87	3886	3819	64	3	0.984	0.984	0	2	Acinetobacter baumannii
Aba221569	68	4208243	215090	60243	843270	38.9	4014	3946	65	3	0.984	0.984	0	23	Acinetobacter baumannii
Aba221570	68	3891644	156336	42608	256604	38.95	3707	3640	64	3	0.984	0.984	0	2	Acinetobacter baumannii
Aba221636	76	3981069	126136	37400	292475	38.85	3826	3759	64	3	0.984	0.984	0	2	Acinetobacter baumannii
Aba221637	81	3872863	130861	40875	256604	38.95	3692	3625	64	3	0.984	0.984	0	2	Acinetobacter baumannii
Aba221655	77	3903604	162174	40451	256604	38.95	3723	3656	64	3	0.976	0.976	0	2	Acinetobacter baumannii
Aba221673	86	4028115	136144	42602	256975	38.87	3883	3816	64	3	0.984	0.984	0	2	Acinetobacter baumannii
Aba221675	69	3921685	147292	47705	353607	38.97	3740	3674	63	3	0.984	0.984	0	2	Acinetobacter baumannii
Aba221677	31	5223187	428892	80851	1055807	58.98	4847	4760	82	5	0.96	0.952	0.008	-	Klebsiella aerogenes	Serratia surfactantfaciens
Aba221717	88	4028132	129526	42602	256945	38.87	3883	3816	64	3	0.984	0.984	0	2	Acinetobacter baumannii
Aba221719	63	3916160	145565	39724	242128	38.82	3750	3683	64	3	0.984	0.984	0	2	Acinetobacter baumannii
Aba221722	77	3972428	140790	42451	292475	38.84	3803	3736	64	3	0.984	0.984	0	2	Acinetobacter baumannii
Aba221753	72	3977273	136144	47320	256945	38.85	3827	3760	64	3	0.984	0.984	0	2	Acinetobacter baumannii
Aba221790	84	4057139	129166	47502	340349	38.95	3920	3852	65	3	0.984	0.984	0	2	Acinetobacter baumannii
Aba221791	72	3891498	155831	38009	292476	38.95	3708	3641	64	3	0.984	0.984	0	2	Acinetobacter baumannii
Aba221842	69	4019870	164760	47336	272750	38.85	3882	3815	64	3	0.984	0.984	0	2	Acinetobacter baumannii
Aba221903	87	3767745	133503	40610	329361	38.94	3592	3525	64	3	0.984	0.984	0	2	Acinetobacter baumannii
Aba221910	88	4009818	136756	33835	400669	38.97	3847	3780	64	3	0.984	0.984	0	2	Acinetobacter baumannii
Aba222123	166	10478914	181272	50078	504428	56.75	9759	9627	125	7	1	0.202	0.798	-	Acinetobacter baumannii	Achromobacter denitrificans
Aba222124	69	3977137	149106	47320	272750	38.85	3826	3759	64	3	0.984	0.984	0	2	Acinetobacter baumannii
Aba222137	75	3983738	156334	48834	236138	38.86	3852	3785	64	3	0.984	0.984	0	697	Acinetobacter baumannii
Aba222138	76	4024428	158225	42608	272750	38.86	3880	3813	64	3	0.984	0.984	0	2	Acinetobacter baumannii
Aba222160	83	4027629	155832	42606	256602	38.86	3885	3818	64	3	0.984	0.984	0	2	Acinetobacter baumannii
Aba222167	83	3987074	149640	42610	364235	38.93	3809	3741	65	3	0.984	0.984	0	2	Acinetobacter baumannii
Aba222174	85	3942536	157588	39487	274425	38.94	3777	3710	64	3	0.984	0.984	0	2	Acinetobacter baumannii
Aba222218	87	3990288	161944	42606	292475	38.85	3834	3767	64	3	0.984	0.984	0	2	Acinetobacter baumannii
Aba222231	82	4026925	121755	42452	256604	38.86	3884	3817	64	3	0.984	0.984	0	2	Acinetobacter baumannii
Aba222265	82	4057156	124238	47507	342352	38.95	3922	3854	65	3	0.984	0.984	0	2	Acinetobacter baumannii
Aba222274	81	4030317	164760	42606	256604	38.85	3889	3822	64	3	0.984	0.984	0	2	Acinetobacter baumannii
Aba222275	81	4015125	156336	42606	256604	38.86	3874	3807	64	3	0.984	0.984	0	2	Acinetobacter baumannii
Aba222356	87	3882607	121794	38640	292449	38.94	3699	3632	64	3	0.984	0.984	0	2	Acinetobacter baumannii
Aba222359	96	4053117	130861	42451	222183	38.87	3925	3858	64	3	0.984	0.984	0	2	Acinetobacter baumannii
Aba222462	70	3974181	156334	42608	236132	38.86	3843	3776	64	3	0.984	0.984	0	697	Acinetobacter baumannii
Aba222465	95	4054543	133083	42451	255693	38.87	3927	3860	64	3	0.984	0.984	0	2	Acinetobacter baumannii
Aba222489	84	3976353	140792	42452	247847	38.96	3820	3753	64	3	0.984	0.984	0	697	Acinetobacter baumannii
Aba222516	83	4027762	121755	42452	256604	38.86	3882	3815	64	3	0.984	0.984	0	2	Acinetobacter baumannii
Aba222536	68	3891487	156336	42608	256604	38.95	3708	3641	64	3	0.984	0.984	0	2	Acinetobacter baumannii
Aba222537	86	3976824	140792	35454	247848	38.96	3819	3752	64	3	0.984	0.984	0	697	Acinetobacter baumannii
Aba222569	84	3987070	149640	42610	364235	38.93	3807	3739	65	3	0.984	0.984	0	2	Acinetobacter baumannii
Aba222571	87	4028057	136144	42450	256975	38.87	3884	3817	64	3	0.984	0.984	0	2	Acinetobacter baumannii
Aba222656	82	4029443	141263	42452	256604	38.86	3883	3816	64	3	0.984	0.984	0	2	Acinetobacter baumannii
Aba222783	64	3879321	163919	48000	292475	38.93	3697	3630	64	3	0.984	0.984	0	2	Acinetobacter baumannii
Aba222785	120	7812238	160411	46474	453566	37.25	7378	7265	107	6	1	0.266	0.734	-	Acinetobacter baumannii	Elizabethkingia anophelis
Aba224857	88	3946382	150758	42606	272750	38.95	3776	3709	64	3	0.984	0.984	0	2	Acinetobacter baumannii
		4.18619e+06	151799	43502.1	308167	39.5015	4014.78

## Sheet: Table S10
Table S10 Multi-locus sequence typing of 140 A. baumannii isolates
Strain	ST	cpn60	fusA	gltA	pyrG	recA	rplB	rpoB
Aba211610	2	2	2	2	2	2	2	2
Aba211612	2	2	2	2	2	2	2	2
Aba211633	2	2	2	2	2	2	2	2
Aba211637	2	2	2	2	2	2	2	2
Aba211653	2	2	2	2	2	2	2	2
Aba211714	2	2	2	2	2	2	2	2
Aba211744	2	2	2	2	2	2	2	2
Aba211748	2	2	2	2	2	2	2	2
Aba211757	2	2	2	2	2	2	2	2
Aba211810	2	2	2	2	2	2	2	2
Aba211854	2	2	2	2	2	2	2	2
Aba211903	2	2	2	2	2	2	2	2
Aba211905	2	2	2	2	2	2	2	2
Aba211949	2	2	2	2	2	2	2	2
Aba212000	2	2	2	2	2	2	2	2
Aba212016	2	2	2	2	2	2	2	2
Aba212077	2	2	2	2	2	2	2	2
Aba213112	2	2	2	2	2	2	2	2
Aba213128	2	2	2	2	2	2	2	2
Aba213147	2	2	2	2	2	2	2	2
Aba213179	2	2	2	2	2	2	2	2
Aba213218	2	2	2	2	2	2	2	2
Aba213222	2	2	2	2	2	2	2	2
Aba213319	2	2	2	2	2	2	2	2
Aba213320	2	2	2	2	2	2	2	2
Aba213379	2	2	2	2	2	2	2	2
Aba213419	2	2	2	2	2	2	2	2
Aba213420	2	2	2	2	2	2	2	2
Aba213422	2	2	2	2	2	2	2	2
Aba213442	2	2	2	2	2	2	2	2
Aba213485	2	2	2	2	2	2	2	2
Aba213608	2	2	2	2	2	2	2	2
Aba213687	2	2	2	2	2	2	2	2
Aba213867	2	2	2	2	2	2	2	2
Aba213965	2	2	2	2	2	2	2	2
Aba213991	2	2	2	2	2	2	2	2
Aba214032	-	147	3	2	2	151	4	3
Aba214041	2	2	2	2	2	2	2	2
Aba214044	2	2	2	2	2	2	2	2
Aba214098	2	2	2	2	2	2	2	2
Aba214121	2	2	2	2	2	2	2	2
Aba214130	2	2	2	2	2	2	2	2
Aba214134	2	2	2	2	2	2	2	2
Aba214141	2	2	2	2	2	2	2	2
Aba214230	2	2	2	2	2	2	2	2
Aba214370	2	2	2	2	2	2	2	2
Aba214390	2	2	2	2	2	2	2	2
Aba214463	2	2	2	2	2	2	2	2
Aba214481	2	2	2	2	2	2	2	2
Aba214507	2	2	2	2	2	2	2	2
Aba214509	2	2	2	2	2	2	2	2
Aba214590	2	2	2	2	2	2	2	2
Aba214696	2	2	2	2	2	2	2	2
Aba214712	2	2	2	2	2	2	2	2
Aba214713	2	2	2	2	2	2	2	2
Aba214725	2	2	2	2	2	2	2	2
Aba214728	2	2	2	2	2	2	2	2
Aba214733	2	2	2	2	2	2	2	2
Aba214740	2	2	2	2	2	2	2	2
Aba214813	2	2	2	2	2	2	2	2
Aba214960	2	2	2	2	2	2	2	2
Aba214961	2	2	2	2	2	2	2	2
Aba214963	2	2	2	2	2	2	2	2
Aba220015	2	2	2	2	2	2	2	2
Aba220040	2	2	2	2	2	2	2	2
Aba220116	2	2	2	2	2	2	2	2
Aba220190	2	2	2	2	2	2	2	2
Aba220192	2	2	2	2	2	2	2	2
Aba220222	2	2	2	2	2	2	2	2
Aba220284	2	2	2	2	2	2	2	2
Aba220425	2	2	2	2	2	2	2	2
Aba220554	2	2	2	2	2	2	2	2
Aba220586	2	2	2	2	2	2	2	2
Aba220730	2	2	2	2	2	2	2	2
Aba220846	2	2	2	2	2	2	2	2
Aba220870	2	2	2	2	2	2	2	2
Aba220930	2	2	2	2	2	2	2	2
Aba220968	2	2	2	2	2	2	2	2
Aba220982	2	2	2	2	2	2	2	2
Aba221002	697	3	2	2	2	2	2	2
Aba221101	2	2	2	2	2	2	2	2
Aba221103	2	2	2	2	2	2	2	2
Aba221197	2	2	2	2	2	2	2	2
Aba221220	2	2	2	2	2	2	2	2
Aba221236	2	2	2	2	2	2	2	2
Aba221262	697	3	2	2	2	2	2	2
Aba221264	2	2	2	2	2	2	2	2
Aba221281	2	2	2	2	2	2	2	2
Aba221289	2	2	2	2	2	2	2	2
Aba221331	2	2	2	2	2	2	2	2
Aba221373	109	26	4	2	2	9	1	5
Aba221386	2	2	2	2	2	2	2	2
Aba221441	2	2	2	2	2	2	2	2
Aba221468	697	3	2	2	2	2	2	2
Aba221480	2	2	2	2	2	2	2	2
Aba221481	2	2	2	2	2	2	2	2
Aba221511	2	2	2	2	2	2	2	2
Aba221512	2	2	2	2	2	2	2	2
Aba221539	2	2	2	2	2	2	2	2
Aba221568	2	2	2	2	2	2	2	2
Aba221569	23	1	3	10	1	4	4	4
Aba221570	2	2	2	2	2	2	2	2
Aba221636	2	2	2	2	2	2	2	2
Aba221637	2	2	2	2	2	2	2	2
Aba221655	2	2	2	2	2	2	2	2
Aba221673	2	2	2	2	2	2	2	2
Aba221675	2	2	2	2	2	2	2	2
Aba221717	2	2	2	2	2	2	2	2
Aba221719	2	2	2	2	2	2	2	2
Aba221722	2	2	2	2	2	2	2	2
Aba221753	2	2	2	2	2	2	2	2
Aba221790	2	2	2	2	2	2	2	2
Aba221791	2	2	2	2	2	2	2	2
Aba221842	2	2	2	2	2	2	2	2
Aba221903	2	2	2	2	2	2	2	2
Aba221910	2	2	2	2	2	2	2	2
Aba222124	2	2	2	2	2	2	2	2
Aba222137	697	3	2	2	2	2	2	2
Aba222138	2	2	2	2	2	2	2	2
Aba222160	2	2	2	2	2	2	2	2
Aba222167	2	2	2	2	2	2	2	2
Aba222174	2	2	2	2	2	2	2	2
Aba222218	2	2	2	2	2	2	2	2
Aba222231	2	2	2	2	2	2	2	2
Aba222265	2	2	2	2	2	2	2	2
Aba222274	2	2	2	2	2	2	2	2
Aba222275	2	2	2	2	2	2	2	2
Aba222356	2	2	2	2	2	2	2	2
Aba222359	2	2	2	2	2	2	2	2
Aba222462	697	3	2	2	2	2	2	2
Aba222465	2	2	2	2	2	2	2	2
Aba222489	697	3	2	2	2	2	2	2
Aba222516	2	2	2	2	2	2	2	2
Aba222536	2	2	2	2	2	2	2	2
Aba222537	697	3	2	2	2	2	2	2
Aba222569	2	2	2	2	2	2	2	2
Aba222571	2	2	2	2	2	2	2	2
Aba222656	2	2	2	2	2	2	2	2
Aba222783	2	2	2	2	2	2	2	2
Aba224857	2	2	2	2	2	2	2	2

[truncated: 14 more sheets: Table S11, Table S12, Table S13, Table S14, Table S15, Table S16, Table S17, Table S18, Table S19, Table S20, Table S21, Table S22, Table S23, Table S24]
